# Supplementary material for: Influenced but not determined by historical events: genetic, demographic and morphological differentiation in Heleobia ascotanensis from the Chilean Altiplano
Source: PeerJ. 2018 Dec 17;6:e5802. doi: 10.7717/peerj.5802 (PMC6301281; doi:10.7717/peerj.5802)
Supplement: Supplemental Information 1 — Fasta formatted. [file peerj-06-5802-s005.fas]

>C001 [organism=Heleobia ascotanensis] [country=Chile:Ascotan spring 1] isolate 1/002 cytochrome oxidase subunit I (COI) gene, partial sequence; mitochondrial 
AGTTGGGACAGCTTTAAGTTTATTAATTCGAGCTGAACTAGGACAACCCGGAACTTTACT
TGGTGACGATCAGCTTTATAATGTTATTGTTACTGCGCATGCGTTTGTAATAATTTTTTT
TTTAGTTATGCCTATGATAATTGGCGGGTTTGGGAATTGATTAATTCCTTTAATATTAGG
AGCTCCAGACATAGCTTTTCCCCGATTAAATAACATAAGTTTTTGATTATTACCGCCTGC
TCTTCTATTATTACTCTCCTCAGCTGCAGTTGAAAGTGGGGTAGGGACAGGATGAACTGT
TTATCCTCCTCTATCTGCAAATCTTGCTCATGCTGGTGGTTCTGTAGATCTTGCAATTTT
TTCTTTACATTTAGCAGGTGCTTCTTCTATTTTAGGTGCTGTAAATTTTATTACTACAGT
TATTAATATACGTTGAGGGGGCATGCCACTTGAACGGCTTCCTCTTTTTGTCTGATCAGT
AAAGATTACAGCTATTTTACTTTTATTGTCCCTCCCTGTTTTAGCTGGAGCTATTACTAT
GCTTTTAACAGATCGAAATTTTAATACTGCATTCTTTGATCCGGCAGGAGG
>C002 [organism=Heleobia ascotanensis] [country=Chile:Ascotan spring 1] isolate 1/003 cytochrome oxidase subunit I (COI) gene, partial sequence; mitochondrial
AGTTGGGACAGCTTTAAGTTTATTAATTCGAGCTGAACTAGGACAACCTGGAACTTTACT
TGGTGACGATCAGCTTTATAATGTTATTGTTACTGCGCATGCGTTTGTAATAATTTTTTT
TTTAGTTATGCCTATGATAATTGGCGGGTTTGGGAATTGATTAATTCCTTTAATATTGGG
AGCTCCAGACATAGCTTTTCCCCGATTAAATAACATAAGTTTTTGATTATTACCTCCTGC
TCTTTTATTATTACTCTCTTCAGCTGCAGTTGAAAGTGGGGTAGGGACAGGATGAACTGT
CTATCCTCCTCTATCTGCAAATCTTGCTCATGCTGGTGGTTCTGTAGATCTTGCAATTTT
TTCTTTACATTTAGCAGGTGCTTCTTCTATTTTAGGTGCTGTAAATTTTATTACTACAGT
TATTAATATACGTTGAGGGGGTATACCACTTGAACGGCTTCCTCTTTTTGTCTGATCAGT
AAAGATTACAGCTATTTTACTTTTATTGTCCCTCCCTGTTTTAGCTGGAGCTATTACTAT
GCTTTTAACAGATCGAAATTTTAATACTGCATTCTTTGATCCGGCAGGAGG
>C003 [organism=Heleobia ascotanensis] [country=Chile:Ascotan spring 1] isolate 1/004 cytochrome oxidase subunit I (COI) gene, partial sequence; mitochondrial
AGTTGGGACAGCTTTAAGTTTATTAATTCGAGCTGAACTAGGACAACCTGGAACTTTACT
TGGTGACGATCAGCTTTATAATGTTATTGTTACTGCGCATGCGTTTGTAATAATTTTTTT
TTTAGTTATGCCTATGATAATTGGCGGGTTTGGGAATTGATTAATTCCTTTAATATTGGG
AGCTCCAGACATAGCTTTTCCCCGATTAAATAACATAAGTTTTTGATTATTACCTCCTGC
TCTTTTATTATTACTCTCTTCAGCTGCAGTTGAAAGTGGGGTAGGGACAGGATGAACTGT
CTATCCTCCTCTATCTGCAAATCTTGCTCATGCTGGTGGTTCTGTAGATCTTGCAATTTT
TTCTTTACATTTAGCAGGTGCTTCTTCTATTTTAGGTGCTGTAAATTTTATTACTACAGT
TATTAATATACGTTGAGGGGGTATACCACTTGAACGGCTTCCTCTTTTTGTCTGATCAGT
AAAGATTACAGCTATTTTACTTTTATTGTCCCTCCCTGTTTTAGCTGGAGCTATTACTAT
ACTTTTAACAGATCGAAATTTTAATACTGCATTCTTTGATCCGGCAGGAGG
>C004 [organism=Heleobia ascotanensis] [country=Chile:Ascotan spring 1] isolate 1/005 cytochrome oxidase subunit I (COI) gene, partial sequence; mitochondrial
AGTTGGGACAGCTTTAAGTTTATTAATTCGAGCTGAACTAGGACAACCTGGAACTTTACT
TGGTGACGATCAGCTTTATAATGTTATTGTTACTGCGCATGCGTTTGTAATAATTTTTTT
TTTAGTTATGCCTATGATAATTGGCGGGTTTGGGAATTGATTAATTCCTTTAATATTGGG
AGCTCCAGACATAGCTTTTCCCCGATTAAATAACATAAGTTTTTGATTATTACCTCCTGC
TCTTTTATTATTACTCTCTTCAGCTGCAGTTGAAAGTGGGGTAGGGACAGGATGAACTGT
CTATCCTCCTCTATCTGCAAATCTTGCTCATGCTGGTGGTTCTGTAGATCTTGCAATTTT
TTCTTTACATTTAGCAGGTGCTTCTTCTATTTTAGGTGCTGTAAATTTTATTACTACAGT
TATTAATATACGTTGAGGGGGTATACCACTTGAACGGCTTCCTCTTTTTGTCTGATCAGT
AAAGATTACAGCTATTTTACTTTTATTGTCCCTCCCTGTTTTAGCTGGAGCTATTACTAT
GCTTTTAACAGATCGAAATTTTAATACTGCATTCTTTGATCCGGCAGGAGG
>C005 [organism=Heleobia ascotanensis] [country=Chile:Ascotan spring 1] isolate 1/007 cytochrome oxidase subunit I (COI) gene, partial sequence; mitochondrial
AGTTGGGACAGCTTTAAGTTTATTAATTCGAGCTGAACTAGGACAACCTGGAACTTTACT
TGGTGACGATCAGCTTTATAATGTTATTGTTACTGCGCATGCGTTTGTAATAATTTTTTT
TTTAGTTATGCCTATGATAATTGGCGGGTTTGGGAATTGATTAATTCCTTTAATATTGGG
AGCTCCAGACATAGCTTTTCCCCGATTAAATAACATAAGTTTTTGATTATTACCTCCTGC
TCTTTTATTATTACTCTCTTCAGCTGCAGTTGAAAGTGGGGTAGGGACAGGATGAACTGT
CTATCCTCCTCTATCTGCAAATCTTGCTCATGCTGGTGGTTCTGTAGATCTTGCAATTTT
TTCTTTACATTTAGCAGGTGCTTCTTCTATTTTAGGTGCTGTAAATTTTATTACTACAGT
TATTAATATACGTTGAGGGGGTATACCACTTGAACGGCTTCCTCTTTTTGTCTGATCAGT
AAAGATTACAGCTATTTTACTTTTATTGTCCCTCCCTGTTTTAGCTGGAGCTATTACTAT
GCTTTTAACAGATCGAAATTTTAATACTGCATTCTTTGATCCGGCAGGAGG
>C006 [organism=Heleobia ascotanensis] [country=Chile:Ascotan spring 1] isolate 1/008 cytochrome oxidase subunit I (COI) gene, partial sequence; mitochondrial
AGTTGGGACAGCTTTAAGTTTATTAATTCGAGCTGAACTAGGACAACCCGGAACTTTGCT
TGGTGACGATCAGCTTTATAATGTTATTGTTACTGCGCATGCGTTTGTAATAATTTTTTT
TTTAGTTATGCCTATAATAATTGGCGGGTTTGGGAATTGATTAATTCCTTTAATATTAGG
AGCTCCAGACATAGCTTTTCCCCGATTAAATAACATAAGTTTTTGATTATTACCGCCTGC
TCTTCTATTATTACTCTCTTCAGCTGCAGTTGAAAGTGGGGTAGGGACAGGATGAACTGT
TTATCCTCCTCTATCTGCAAATCTTGCTCATGCTGGTGGTTCTGTAGATCTTGCAATTTT
TTCTTTACATTTAGCAGGTGCTTCTTCTATTTTAGGTGCTGTAAATTTTATTACTACAAT
TATTAATATACGTTGAGGGGGTATGCCACTTGAACGGCTTCCTCTTTTTGTCTGATCAGT
AAAGATTACAGCTATTTTACTTTTATTGTCCCTTCCTGTTTTAGCTGGAGCTATTACTAT
GCTTTTAACAGATCGAAATTTTAATACTGCATTTTTTGATCCGGCAGGAGG
>C007 [organism=Heleobia ascotanensis] [country=Chile:Ascotan spring 1] isolate 1/009 cytochrome oxidase subunit I (COI) gene, partial sequence; mitochondrial
AGTTGGGACAGCTTTAAGTTTATTAATTCGAGCTGAACTAGGACAACCTGGAACTTTACT
TGGTGACGATCAGCTTTATAATGTTATTGTTACTGCGCATGCGTTTGTAATAATTTTTTT
TTTAGTTATGCCTATGATAATTGGCGGGTTTGGGAATTGATTAATTCCTTTAATATTGGG
AGCTCCAGACATAGCTTTTCCCCGATTAAATAACATAAGTTTTTGATTATTACCTCCTGC
TCTTTTATTATTACTCTCTTCAGCTGCAGTTGAAAGTGGGGTAGGGACAGGATGAACTGT
CTATCCTCCTCTATCTGCAAATCTTGCTCATGCTGGTGGTTCTGTAGATCTTGCAATTTT
TTCTTTACATTTAGCAGGTGCTTCTTCTATTTTAGGTGCTGTAAATTTTATTACTACAGT
TATTAATATACGTTGAGGGGGTATACCACTTGAACGGCTTCCTCTTTTTGTCTGATCAGT
AAAGATTACAGCTATTTTACTTTTATTGTCCCTCCCTGTTTTAGCTGGAGCTATTACTAT
GCTTTTAACAGATCGAAATTTTAATACTGCATTCTTTGATCCGGCAGGAGG
>C008 [organism=Heleobia ascotanensis] [country=Chile:Ascotan spring 1] isolate 1/010 cytochrome oxidase subunit I (COI) gene, partial sequence; mitochondrial
AGTTGGGACAGCTTTAAGTTTATTAATTCGAGCTGAACTAGGACAACCTGGAACTTTACT
TGGTGACGATCAGCTTTATAATGTTATTGTTACTGCGCATGCGTTTGTAATAATTTTTTT
TTTAGTTATGCCTATGATAATTGGCGGGTTTGGGAATTGATTAATTCCTTTAATATTGGG
AGCTCCAGACATAGCTTTTCCCCGATTAAATAACATAAGTTTTTGATTATTACCTCCTGC
TCTTTTATTATTACTCTCTTCAGCTGCAGTTGAAAGTGGGGTAGGGACAGGATGAACTGT
CTATCCTCCTCTATCTGCAAATCTTGCTCATGCTGGTGGTTCTGTAGATCTTGCAATTTT
TTCTTTACATTTAGCAGGTGCTTCTTCTATTTTAGGTGCTGTAAATTTTATTACTACAGT
TATTAATATACGTTGAGGGGGTATACCACTTGAACGGCTTCCTCTTTTTGTCTGATCAGT
AAAGATTACAGCTATTTTACTTTTATTGTCCCTCCCTGTTTTAGCTGGAGCTATTACTAT
GCTTTTAACAGATCGAAATTTTAATACTGCATTCTTTGATCCGGCAGGAGG
>C009 [organism=Heleobia ascotanensis] [country=Chile:Ascotan spring 1] isolate 1/011 cytochrome oxidase subunit I (COI) gene, partial sequence; mitochondrial
AGTTGGGACAGCTTTAAGTTTATTAATTCGAGCTGAACTAGGACAACCTGGAACTTTACT
TGGTGACGATCAGCTTTATAATGTTATTGTTACTGCGCATGCGTTTGTAATAATTTTTTT
TTTAGTTATGCCTATGATAATTGGCGGGTTTGGGAATTGATTAATTCCTTTAATATTGGG
AGCTCCAGACATAGCTTTTCCCCGATTAAATAACATAAGTTTTTGATTATTACCTCCTGC
TCTTTTATTATTACTCTCTTCAGCTGCAGTTGAAAGTGGGGTAGGGACAGGATGAACTGT
CTATCCTCCTCTATCTGCAAATCTTGCTCATGCTGGTGGTTCTGTAGATCTTGCAATTTT
TTCTTTACATTTAGCAGGTGCTTCTTCTATTTTAGGTGCTGTAAATTTTATTACTACAGT
TATTAATATACGTTGAGGGGGTATACCACTTGAACGGCTTCCTCTTTTTGTCTGATCAGT
AAAGATTACAGCTATTTTACTTTTATTGTCCCTCCCTGTTTTAGCTGGAGCTATTACTAT
ACTTTTAACAGATCGAAATTTTAATACTGCATTCTTTGATCCGGCAGGAGG
>C010 [organism=Heleobia ascotanensis] [country=Chile:Ascotan spring 1] isolate 1/012 cytochrome oxidase subunit I (COI) gene, partial sequence; mitochondrial
AGTTGGGACAGCTTTAAGTTTATTAATTCGAGCTGAACTAGGACAACCTGGAACTTTACT
TGGTGACGATCAGCTTTATAATGTTATTGTTACTGCGCATGCGTTTGTAATAATTTTTTT
TTTAGTTATGCCTATGATAATTGGCGGGTTTGGGAATTGATTAATTCCTTTAATATTGGG
AGCTCCAGACATAGCTTTTCCCCGATTAAATAACATAAGTTTTTGATTATTACCTCCTGC
TCTTTTATTATTACTCTCTTCAGCTGCAGTTGAAAGTGGGGTAGGGACAGGATGAACTGT
CTATCCTCCTCTATCTGCAAATCTTGCTCATGCTGGTGGTTCTGTAGATCTTGCAATTTT
TTCTTTACATTTAGCAGGTGCTTCTTCTATTTTAGGTGCTGTAAATTTTATTACTACAGT
TATTAATATACGTTGAGGGGGTATACCACTTGAACGGCTTCCTCTTTTTGTCTGATCAGT
AAAGATTACAGCTATTTTACTTTTATTGTCCCTCCCTGTTTTAGCTGGAGCTATTACTAT
GCTTTTAACAGATCGAAATTTTAATACTGCATTCTTTGATCCGGCAGGAGG
>C011 [organism=Heleobia ascotanensis] [country=Chile:Ascotan spring 1] isolate 1/013 cytochrome oxidase subunit I (COI) gene, partial sequence; mitochondrial
AGTTGGGACAGCTTTAAGTTTATTAATTCGAGCTGAACTAGGACAACCTGGAACTTTACT
TGGTGACGATCAGCTTTATAATGTTATTGTTACTGCGCATGCGTTTGTAATAATTTTTTT
TTTAGTTATGCCTATGATAATTGGCGGGTTTGGGAATTGATTAATTCCTTTAATATTGGG
AGCTCCAGACATAGCTTTTCCCCGATTAAATAACATAAGTTTTTGATTATTACCTCCTGC
TCTTTTATTATTACTCTCTTCAGCTGCAGTTGAAAGTGGGGTAGGGACAGGATGAACTGT
TTATCCTCCTCTATCTGCAAATCTTGCTCATGCTGGTGGTTCTGTAGATCTTGCAATTTT
TTCTTTACATTTAGCAGGTGCTTCTTCTATTTTAGGTGCTGTAAATTTTATTACTACAGT
TATTAATATACGTTGAGGGGGTATACCACTTGAACGGCTTCCTCTTTTTGTCTGATCAGT
AAAGATTACAGCTATTTTACTTTTATTGTCCCTCCCTGTTTTAGCTGGAGCTATTACTAT
GCTTTTAACAGATCGAAATTTTAATACTGCATTCTTTGATCCGGCAGGAGG
>C012 [organism=Heleobia ascotanensis] [country=Chile:Ascotan spring 1] isolate 1/014 cytochrome oxidase subunit I (COI) gene, partial sequence; mitochondrial
AGTTGGGACAGCTTTAAGTTTATTAATTCGAGCTGAACTAGGACAACCTGGAACTTTACT
TGGTGACGATCAGCTTTATAATGTTATTGTTACTGCGCATGCGTTTGTAATAATTTTTTT
TTTAGTTATGCCTATGATAATTGGCGGGTTTGGGAATTGATTAATTCCTTTAATATTAGG
AGCTCCAGACATAGCTTTTCCCCGATTAAATAACATAAGTTTTTGATTATTACCTCCTGC
TCTTTTATTATTACTCTCTTCAGCTGCAGTTGAAAGTGGGGTAGGGACAGGATGAACTGT
CTATCCTCCTCTATCTGCAAATCTTGCTCATGCTGGTGGTTCTGTAGATCTTGCAATTTT
TTCTTTACATTTAGCAGGTGCTTCTTCTATTTTAGGTGCTGTAAATTTTATTACTACAGT
TATTAATATACGTTGAGGGGGTATACCACTTGAACGGCTTCCTCTTTTTGTCTGATCAGT
AAAGATTACAGCTATTTTACTTTTATTGTCCCTCCCTGTTTTAGCTGGAGCTATTACTAT
GCTTTTAACAGATCGAAATTTTAATACTGCATTCTTTGATCCGGCAGGAGG
>C013 [organism=Heleobia ascotanensis] [country=Chile:Ascotan spring 1] isolate 1/015 cytochrome oxidase subunit I (COI) gene, partial sequence; mitochondrial
AGTTGGGACAGCTTTAAGTTTATTAATTCGAGCTGAACTAGGACAACCCGGAACTTTACT
TGGTGACGATCAGCTTTATAATGTTATTGTTACTGCGCATGCGTTTGTAATAATTTTTTT
TTTAGTTATGCCTATGATAATTGGCGGGTTTGGGAATTGATTAATTCCTTTAATATTAGG
AGCTCCAGACATAGCTTTTCCCCGATTAAATAACATAAGTTTTTGATTATTACCGCCTGC
TCTTCTATTATTACTCTCCTCAGCTGCAGTTGAAAGTGGGGTAGGGACAGGATGAACTGT
TTATCCTCCTCTATCTGCAAATCTTGCTCATGCTGGTGGTTCTGTAGATCTTGCAATTTT
TTCTTTACATTTAGCAGGTGCTTCTTCTATTTTAGGTGCTGTAAATTTTATTACTACAGT
TATTAATATACGTTGAGGGGGCATGCCACTTGAACGGCTTCCTCTTTTTGTCTGATCAGT
AAAGATTACAGCTATTTTACTTTTATTGTCCCTCCCTGTTTTAGCTGGAGCTATTACTAT
GCTTTTAACAGATCGAAATTTTAATACTGCATTCTTTGATCCGGCAGGAGG
>C014 [organism=Heleobia ascotanensis] [country=Chile:Ascotan spring 1] isolate 1/016 cytochrome oxidase subunit I (COI) gene, partial sequence; mitochondrial
AGTTGGGACAGCTTTAAGTTTATTAATTCGAGCTGAACTAGGACAACCTGGAACTTTACT
TGGTGACGATCAGCTTTATAATGTTATTGTTACTGCGCATGCGTTTGTAATAATTTTTTT
TTTAGTTATGCCTATGATAATTGGCGGGTTTGGGAATTGATTAATTCCTTTAATATTGGG
AGCTCCAGACATAGCTTTTCCCCGATTAAATAACATAAGTTTTTGATTATTACCTCCTGC
TCTTTTATTATTACTCTCTTCAGCTGCAGTTGAAAGTGGGGTAGGGACAGGATGAACTGT
CTATCCTCCTCTATCTGCAAATCTTGCTCATGCTGGTGGTTCTGTAGATCTTGCAATTTT
TTCTTTACATTTAGCAGGTGCTTCTTCTATTTTAGGTGCTGTAAATTTTATTACTACAGT
TATTAATATACGTTGAGGGGGTATACCACTTGAACGGCTTCCTCTTTTTGTCTGATCAGT
AAAGATTACAGCTATTTTACTTTTATTGTCCCTCCCTGTTTTAGCTGGAGCTATTACTAT
GCTTTTAACAGATCGAAATTTTAATACTGCATTCTTTGATCCGGCAGGAGG
>C015 [organism=Heleobia ascotanensis] [country=Chile:Ascotan spring 1] isolate 1/017 cytochrome oxidase subunit I (COI) gene, partial sequence; mitochondrial
AGTTGGGACAGCTTTAAGTTTATTAATTCGAGCTGAACTAGGACAACCTGGAACTTTACT
TGGTGACGATCAGCTTTATAATGTTATTGTTACTGCGCATGCGTTTGTAATAATTTTTTT
TTTAGTTATGCCTATGATAATTGGCGGGTTTGGGAATTGATTAATTCCTTTAATATTGGG
AGCTCCAGACATAGCTTTTCCCCGATTAAATAACATAAGTTTTTGATTATTACCTCCTGC
TCTTTTATTATTACTCTCTTCAGCTGCAGTTGAAAGTGGGGTAGGGACAGGATGAACTGT
CTATCCTCCTCTATCTGCAAATCTTGCTCATGCTGGTGGTTCTGTAGATCTTGCAATTTT
TTCTTTACATTTAGCAGGTGCTTCTTCTATTTTAGGTGCTGTAAATTTTATTACTACAGT
TATTAATATACGTTGAGGGGGTATACCACTTGAACGGCTTCCTCTTTTTGTCTGATCAGT
AAAGATTACAGCTATTTTACTTTTATTGTCCCTCCCTGTTTTAGCTGGAGCTATTACTAT
GCTTTTAACAGATCGAAATTTTAATACTGCATTCTTTGATCCGGCAGGAGG
>C016 [organism=Heleobia ascotanensis] [country=Chile:Ascotan spring 1] isolate 1/018 cytochrome oxidase subunit I (COI) gene, partial sequence; mitochondrial
AGTTGGGACAGCTTTAAGTTTATTAATTCGAGCTGAACTAGGACAACCTGGAACTTTACT
TGGTGACGATCAGCTTTATAATGTTATTGTTACTGCGCATGCGTTTGTAATAATTTTTTT
TTTAGTTATGCCTATGATAATTGGCGGGTTTGGGAATTGATTAATTCCTTTAATATTGGG
AGCTCCAGACATAGCTTTTCCCCGATTAAATAACATAAGTTTTTGATTATTACCTCCTGC
TCTTTTATTATTACTCTCTTCAGCTGCAGTTGAAAGTGGGGTAGGGACAGGATGAACTGT
CTATCCTCCTCTATCTGCAAATCTTGCTCATGCTGGTGGTTCTGTAGATCTTGCAATTTT
TTCTTTACATTTAGCAGGTGCTTCTTCTATTTTAGGTGCTGTAAATTTTATTACTACAGT
TATTAATATACGTTGAGGGGGTATACCACTTGAACGGCTTCCTCTTTTTGTCTGATCAGT
AAAGATTACAGCTATTTTACTTTTATTGTCCCTCCCTGTTTTAGCTGGAGCTATTACTAT
GCTTTTAACAGATCGAAATTTTAATACTGCATTCTTTGATCCGGCAGGAGG
>C017 [organism=Heleobia ascotanensis] [country=Chile:Ascotan spring 1] isolate 1/019 cytochrome oxidase subunit I (COI) gene, partial sequence; mitochondrial
AGTTGGGACAGCTTTAAGTTTATTAATTCGAGCTGAACTAGGACAACCTGGAACTTTACT
TGGTGACGATCAGCTTTATAATGTTATTGTTACTGCGCATGCGTTTGTAATAATTTTTTT
TTTAGTTATGCCTATGATAATTGGCGGGTTTGGGAATTGATTAATTCCTTTAATATTGGG
AGCTCCAGACATAGCTTTTCCCCGATTAAATAACATAAGTTTTTGATTATTACCTCCTGC
TCTTTTATTATTACTCTCTTCAGCTGCAGTTGAAAGTGGGGTAGGGACAGGATGAACTGT
CTATCCTCCTCTATCTGCAAATCTTGCTCATGCTGGTGGTTCTGTAGATCTTGCAATTTT
TTCTTTACATTTAGCAGGTGCTTCTTCTATTTTAGGTGCTGTAAATTTTATTACTACAGT
TATTAATATACGTTGAGGGGGTATACCACTTGAACGGCTTCCTCTTTTTGTCTGATCAGT
AAAGATTACAGCTATTTTACTTTTATTGTCCCTCCCTGTTTTAGCTGGAGCTATTACTAT
GCTTTTAACAGATCGAAATTTTAATACTGCATTCTTTGATCCGGCAGGAGG
>C018 [organism=Heleobia ascotanensis] [country=Chile:Ascotan spring 1] isolate 1/021 cytochrome oxidase subunit I (COI) gene, partial sequence; mitochondrial
AGTTGGGACAGCTTTAAGTTTATTAATTCGAGCTGAACTAGGACAACCTGGAACTTTACT
TGGTGACGATCAGCTTTATAATGTTATTGTTACTGCGCATGCGTTTGTAATAATTTTTTT
TTTAGTTATGCCTATGATAATTGGCGGGTTTGGGAATTGATTAATTCCTTTAATATTGGG
AGCTCCAGACATAGCTTTTCCCCGATTAAATAACATAAGTTTTTGATTATTACCTCCTGC
TCTTTTATTATTACTCTCTTCAGCTGCAGTTGAAAGTGGGGTAGGGACAGGATGAACTGT
CTATCCTCCTCTATCTGCAAATCTTGCTCATGCTGGTGGTTCTGTAGATCTTGCAATTTT
TTCTTTACATTTAGCAGGTGCTTCTTCTATTTTAGGTGCTGTAAATTTTATTACTACAGT
TATTAATATACGTTGAGGGGGTATACCACTTGAACGGCTTCCTCTTTTTGTCTGATCAGT
AAAGATTACAGCTATTTTACTTTTATTGTCCCTCCCTGTTTTAGCTGGAGCTATTACTAT
GCTTTTAACAGATCGAAATTTTAATACTGCATTCTTTGATCCGGCAGGAGG
>C019 [organism=Heleobia ascotanensis] [country=Chile:Ascotan spring 1] isolate 1/022 cytochrome oxidase subunit I (COI) gene, partial sequence; mitochondrial
AGTTGGGACAGCTTTAAGTTTATTAATTCGAGCTGAACTAGGACAACCTGGAACTTTACT
TGGTGACGATCAGCTTTATAATGTTATTGTTACTGCGCATGCGTTTGTAATAATTTTTTT
TTTAGTTATGCCTATGATAATTGGCGGGTTTGGGAATTGATTAATTCCTTTAATATTGGG
AGCTCCAGACATAGCTTTTCCCCGATTAAATAACATAAGTTTTTGATTATTACCTCCTGC
TCTTTTATTATTACTCTCTTCAGCTGCAGTTGAAAGTGGGGTAGGGACAGGATGAACTGT
CTATCCTCCTCTATCTGCAAATCTTGCTCATGCTGGTGGTTCTGTAGATCTTGCAATTTT
TTCTTTACATTTAGCAGGTGCTTCTTCTATTTTAGGTGCTGTAAATTTTATTACTACAGT
TATTAATATACGTTGAGGGGGTATACCACTTGAACGGCTTCCTCTTTTTGTCTGATCAGT
AAAGATTACAGCTATTTTACTTTTATTGTCCCTCCCTGTTTTAGCTGGAGCTATTACTAT
GCTTTTAACAGATCGAAATTTTAATACTGCATTCTTTGATCCGGCAGGAGG
>C020 [organism=Heleobia ascotanensis] [country=Chile:Ascotan spring 1] isolate 1/023 cytochrome oxidase subunit I (COI) gene, partial sequence; mitochondrial
AGTTGGGACAGCTTTAAGTTTATTAATTCGAGCTGAACTAGGACAACCTGGAACTTTACT
TGGTGACGATCAGCTTTATAATGTTATTGTTACTGCGCATGCGTTTGTAATAATTTTTTT
TTTAGTTATGCCTATGATAATTGGCGGGTTTGGGAATTGATTAATTCCTTTAATATTGGG
AGCTCCAGACATAGCTTTTCCCCGATTAAATAACATAAGTTTTTGATTATTACCTCCTGC
TCTTTTATTATTACTCTCTTCAGCTGCAGTTGAAAGTGGGGTAGGGACAGGATGAACTGT
CTATCCTCCTCTATCTGCAAATCTTGCTCATGCTGGTGGTTCTGTAGATCTTGCAATTTT
TTCTTTACATTTAGCAGGTGCTTCTTCTATTTTAGGTGCTGTAAATTTTATTACTACAGT
TATTAATATACGTTGAGGGGGTATACCACTTGAACGGCTTCCTCTTTTTGTCTGATCAGT
AAAGATTACAGCTATTTTACTTTTATTGTCCCTCCCTGTTTTAGCTGGAGCTATTACTAT
GCTTTTAACAGATCGAAATTTTAATACTGCATTCTTTGATCCGGCAGGAGG
>C021 [organism=Heleobia ascotanensis] [country=Chile:Ascotan spring 1] isolate 1/024 cytochrome oxidase subunit I (COI) gene, partial sequence; mitochondrial
AGTTGGGACAGCTTTAAGTTTATTAATTCGAGCTGAACTAGGACAACCTGGAACTTTACT
TGGTGACGATCAGCTTTATAATGTTATTGTTACTGCGCATGCGTTTGTAATAATTTTTTT
TTTAGTTATGCCTATGATAATTGGCGGGTTTGGGAATTGATTAATTCCTTTAATATTGGG
AGCTCCAGACATAGCTTTTCCCCGATTAAATAACATAAGTTTTTGATTATTACCTCCTGC
TCTTTTATTATTACTCTCTTCAGCTGCAGTTGAAAGTGGGGTAGGGACAGGATGAACTGT
CTATCCTCCTCTATCTGCAAATCTTGCTCATGCTGGTGGTTCTGTAGATCTTGCAATTTT
TTCTTTACATTTAGCAGGTGCTTCTTCTATTTTAGGTGCTGTAAATTTTATTACTACAGT
TATTAATATACGTTGAGGGGGTATACCACTTGAACGGCTTCCTCTTTTTGTCTGATCAGT
AAAGATTACAGCTATTTTACTTTTATTGTCCCTCCCTGTTTTAGCTGGAGCTATTACTAT
GCTTTTAACAGATCGAAATTTTAATACTGCATTCTTTGATCCGGCAGGAGG
>C022 [organism=Heleobia ascotanensis] [country=Chile:Ascotan spring 1] isolate 1/025 cytochrome oxidase subunit I (COI) gene, partial sequence; mitochondrial
AGTTGGGACAGCTTTAAGTTTATTAATTCGAGCTGAACTAGGACAACCTGGAACTTTACT
TGGTGACGATCAGCTTTATAATGTTATTGTTACTGCTCATGCGTTTGTAATAATTTTTTT
TTTAGTTATGCCTATGATAATTGGCGGGTTTGGGAATTGATTAATTCCTTTAATATTGGG
AGCTCCAGACATAGCTTTTCCCCGATTAAATAACATAAGTTTTTGATTATTACCTCCTGC
TCTTTTATTATTACTCTCTTCAGCTGCAGTTGAAAGTGGGGTAGGGACAGGATGAACTGT
CTATCCTCCTCTATCTGCAAATCTTGCTCATGCTGGTGGTTCTGTAGATCTTGCAATTTT
TTCTTTACATTTAGCAGGTGCTTCTTCTATTTTAGGTGCTGTAAATTTTATTACTACAGT
TATTAATATACGTTGAGGGGGTATACCACTTGAACGGCTTCCTCTTTTTGTCTGATCAGT
AAAGATTACAGCTATTTTACTTTTATTGTCCCTCCCTGTTTTAGCTGGAGCTATTACTAT
GCTTTTAACAGATCGAAATTTTAATACTGCATTCTTTGATCCGGCAGGAGG
>C023 [organism=Heleobia ascotanensis] [country=Chile:Ascotan spring 1] isolate 1/026 cytochrome oxidase subunit I (COI) gene, partial sequence; mitochondrial
AGTTGGGACAGCTTTAAGTTTATTAATTCGAGCTGAACTAGGACAACCTGGAACTTTACT
TGGTGACGATCAGCTTTATAATGTTATTGTTACTGCGCATGCGTTTGTAATAATTTTTTT
TTTAGTTATGCCTATGATAATTGGCGGGTTTGGGAATTGATTAATTCCTTTAATATTGGG
AGCTCCAGACATAGCTTTTCCCCGATTAAATAACATAAGTTTTTGATTATTACCTCCTGC
TCTTTTATTATTACTCTCTTCAGCTGCAGTTGAAAGTGGGGTAGGGACAGGATGAACTGT
CTATCCTCCTCTATCTGCAAATCTTGCTCATGCTGGTGGTTCTGTAGATCTTGCAATTTT
TTCTTTACATTTAGCAGGTGCTTCTTCTATTTTAGGTGCTGTAAATTTTATTACTACAGT
TATTAATATACGTTGAGGGGGTATACCACTTGAACGGCTTCCTCTTTTTGTCTGATCAGT
AAAGATTACAGCTATTTTACTTTTATTGTCCCTCCCTGTTTTAGCTGGAGCTATTACTAT
GCTTTTAACAGATCGAAATTTTAATACTGCATTCTTTGATCCGGCAGGAGG
>C024 [organism=Heleobia ascotanensis] [country=Chile:Ascotan spring 1] isolate 1/027 cytochrome oxidase subunit I (COI) gene, partial sequence; mitochondrial
AGTTGGGACAGCTTTAAGTTTATTAATTCGAGCTGAACTAGGACAACCTGGAACTTTACT
TGGTGACGATCAGCTTTATAATGTTATTGTTACTGCGCATGCGTTTGTAATAATTTTTTT
TTTAGTTATGCCTATGATAATTGGCGGGTTTGGGAATTGATTAATTCCTTTAATATTGGG
AGCTCCAGACATAGCTTTTCCCCGATTAAATAACATAAGTTTTTGATTATTACCTCCTGC
TCTTTTATTATTACTCTCTTCAGCTGCAGTTGAAAGTGGGGTAGGGACAGGATGAACTGT
CTATCCTCCTCTATCTGCAAATCTTGCTCATGCTGGTGGTTCTGTAGATCTTGCAATTTT
TTCTTTACATTTAGCAGGTGCTTCTTCTATTTTAGGTGCTGTAAATTTTATTACTACAGT
TATTAATATACGTTGAGGGGGTATACCACTTGAACGGCTTCCTCTTTTTGTCTGATCAGT
AAAGATTACAGCTATTTTACTTTTATTGTCCCTCCCTGTTTTAGCTGGAGCTATTACTAT
GCTTTTAACAGATCGAAATTTTAATACTGCATTCTTTGATCCGGCAGGAGG
>C025 [organism=Heleobia ascotanensis] [country=Chile:Ascotan spring 1] isolate 1/028 cytochrome oxidase subunit I (COI) gene, partial sequence; mitochondrial
AGTTGGGACAGCTTTAAGTTTATTAATTCGAGCTGAACTAGGACAACCTGGAACTTTACT
TGGTGACGATCAGCTTTATAATGTTATTGTTACTGCGCATGCGTTTGTAATAATTTTTTT
TTTAGTTATGCCTATGATAATTGGCGGGTTTGGGAATTGATTAATTCCTTTAATATTGGG
AGCTCCAGACATAGCTTTTCCCCGATTAAATAACATAAGTTTTTGATTATTACCTCCTGC
TCTTTTATTATTACTCTCTTCAGCTGCAGTTGAAAGTGGGGTAGGGACAGGATGAACTGT
CTATCCTCCTCTATCTGCAAATCTTGCTCATGCTGGTGGTTCTGTAGATCTTGCAATTTT
TTCTTTACATTTAGCAGGTGCTTCTTCTATTTTAGGTGCTGTAAATTTTATTACTACAGT
TATTAATATACGTTGAGGGGGTATACCACTTGAACGGCTTCCTCTTTTTGTCTGATCAGT
AAAGATTACAGCTATTTTACTTTTATTGTCCCTTCCTGTTTTAGCTGGAGCTATTACTAT
GCTTTTAACAGATCGAAATTTTAATACTGCATTCTTTGATCCGGCAGGAGG
>C026 [organism=Heleobia ascotanensis] [country=Chile:Ascotan spring 1] isolate 1/030 cytochrome oxidase subunit I (COI) gene, partial sequence; mitochondrial
AGTTGGGACAGCTTTAAGTTTATTAATTCGAGCTGAACTAGGACAACCTGGAACTTTACT
TGGTGACGATCAGCTTTATAATGTTATTGTTACTGCGCATGCGTTTGTAATAATTTTTTT
TTTAGTTATGCCTATGATAATTGGCGGGTTTGGGAATTGATTAATTCCTTTAATATTGGG
AGCTCCAGACATAGCTTTTCCCCGATTAAATAACATAAGTTTTTGATTATTACCTCCTGC
TCTTTTATTATTACTCTCTTCAGCTGCAGTTGAAAGTGGGGTAGGGACAGGATGAACTGT
CTATCCTCCTCTATCTGCAAATCTTGCTCATGCTGGTGGTTCTGTAGATCTTGCAATTTT
TTCTTTACATTTAGCAGGTGCTTCTTCTATTTTAGGTGCTGTAAATTTTATTACTACAGT
TATTAATATACGTTGAGGGGGTATACCACTTGAACGGCTTCCTCTTTTTGTCTGATCAGT
AAAGATTACAGCTATTTTACTTTTATTGTCCCTCCCTGTTTTAGCTGGAGCTATTACTAT
GCTTTTAACAGATCGAAATTTTAATACTGCATTCTTTGATCCGGCAGGAGG
>C027 [organism=Heleobia ascotanensis] [country=Chile:Ascotan spring 1] isolate 1/031 cytochrome oxidase subunit I (COI) gene, partial sequence; mitochondrial
AGTTGGGACAGCTTTAAGTTTATTAATTCGAGCTGAACTAGGACAACCTGGAACTTTACT
TGGTGACGATCAGCTTTATAATGTTATTGTTACTGCGCATGCGTTTGTAATAATTTTTTT
TTTAGTTATGCCTATGATAATTGGCGGGTTTGGGAATTGATTAATTCCTTTAATATTGGG
AGCTCCAGACATAGCTTTTCCCCGATTAAATAACATAAGTTTTTGATTATTACCTCCTGC
TCTTTTATTATTACTCTCTTCAGCTGCAGTTGAAAGTGGGGTAGGGACAGGATGAACTGT
CTATCCTCCTCTATCTGCAAATCTTGCTCATGCTGGTGGTTCTGTAGATCTTGCAATTTT
TTCTTTACATTTAGCAGGTGCTTCTTCTATTTTAGGTGCTGTAAATTTTATTACTACAGT
TATTAATATACGTTGAGGGGGTATACCACTTGAACGGCTTCCTCTTTTTGTCTGATCAGT
AAAGATTACAGCTATTTTACTTTTATTGTCCCTCCCTGTTTTAGCTGGAGCTATTACTAT
GCTTTTAACAGATCGAAATTTTAATACTGCATTCTTTGATCCGGCAGGAGG
>C028 [organism=Heleobia ascotanensis] [country=Chile:Ascotan spring 1] isolate 1/034 cytochrome oxidase subunit I (COI) gene, partial sequence; mitochondrial
AGTTGGGACAGCTTTAAGTTTATTAATTCGAGCTGAACTAGGACAACCTGGAACTTTACT
TGGTGACGATCAGCTTTATAATGTTATTGTTACTGCGCATGCGTTTGTAATAATTTTTTT
TTTAGTTATGCCTATGATAATTGGCGGGTTTGGGAATTGATTAATTCCTTTAATATTGGG
AGCTCCAGACATAGCTTTTCCCCGATTAAATAACATAAGTTTTTGATTATTACCTCCTGC
TCTTTTATTATTACTCTCTTCAGCTGCAGTTGAAAGTGGGGTAGGGACAGGATGAACTGT
CTATCCTCCTCTATCTGCAAATCTTGCTCATGCTGGTGGTTCTGTAGATCTTGCAATTTT
TTCTTTACATTTAGCAGGTGCTTCTTCTATTTTAGGTGCTGTAAATTTTATTACTACAGT
TATTAATATACGTTGAGGGGGTATACCACTTGAACGGCTTCCTCTTTTTGTCTGATCAGT
AAAGATTACAGCTATTTTACTTTTATTGTCCCTCCCTGTTTTAGCTGGAGCTATTACTAT
GCTTTTAACAGATCGAAATTTTAATACTGCATTCTTTGATCCGGCAGGAGG
>C029 [organism=Heleobia ascotanensis] [country=Chile:Ascotan spring 1] isolate 1/033 cytochrome oxidase subunit I (COI) gene, partial sequence; mitochondrial
AGTTGGGACAGCTTTAAGTTTATTAATTCGAGCTGAACTAGGACAACCTGGAACTTTACT
TGGTGACGATCAGCTTTATAATGTTATTGTTACTGCGCATGCGTTTGTAATAATTTTTTT
TTTAGTTATGCCTATGATAATTGGCGGGTTTGGGAATTGATTAATTCCTTTAATATTGGG
AGCTCCAGACATAGCTTTTCCCCGATTAAATAACATAAGTTTTTGATTATTACCTCCTGC
TCTTTTATTATTACTCTCTTCAGCTGCAGTTGAAAGTGGGGTAGGGACAGGATGAACTGT
CTATCCTCCTCTATCTGCAAATCTTGCTCATGCTGGTGGTTCTGTAGATCTTGCAATTTT
TTCTTTACATTTAGCAGGTGCTTCTTCTATTTTAGGTGCTGTAAATTTTATTACTACAGT
TATTAATATACGTTGAGGGGGTATACCACTTGAACGGCTTCCTCTTTTTGTCTGATCAGT
AAAGATTACAGCTATTTTACTTTTATTGTCCCTCCCTGTTTTAGCTGGAGCTATTACTAT
GCTTTTAACAGATCGAAATTTTAATACTGCATTCTTTGATCCGGCAGGAGG
>C030 [organism=Heleobia ascotanensis] [country=Chile:Ascotan spring 2a] isolate 2a10 cytochrome oxidase subunit I (COI) gene, partial sequence; mitochondrial
AGTTGGGACAGCTTTAAGTTTATTAATTCGAGCTGAACTAGGACAACCTGGAACTTTACT
TGGTGACGATCAGCTTTATAATGTTATTGTTACTGCGCATGCGTTTGTAATAATTTTTTT
TTTAGTTATGCCTATGATAATTGGCGGGTTTGGGAATTGATTAATTCCTTTAATATTAGG
AGCTCCAGACATAGCTTTTCCCCGATTAAATAACATAAGTTTTTGATTATTACCTCCTGC
TCTTTTATTATTACTCTCTTCAGCTGCAGTTGAAAGTGGGGTAGGGACAGGATGAACTGT
CTATCCTCCTCTATCTGCAAATCTTGCTCATGCTGGTGGTTCTGTAGATCTTGCAATTTT
TTCTTTACATTTAGCAGGTGCTTCTTCTATTTTAGGTGCTGTAAATTTTATTACTACAGT
TATTAATATACGTTGAGGGGGTATACCACTTGAACGGCTTCCTCTTTTTGTCTGATCAGT
AAAGATTACAGCTATTTTACTTTTATTGTCCCTCCCTGTTTTAGCTGGAGCTATTACTAT
GCTTTTAACAGATCGAAATTTTAATACTGCATTCTTTGATCCGGCAGGAGG
>C031 [organism=Heleobia ascotanensis] [country=Chile:Ascotan spring 2a] isolate 2a1/1 cytochrome oxidase subunit I (COI) gene, partial sequence; mitochondrial
AGTTGGGACAGCTTTAAGTTTATTAATTCGAGCTGAACTAGGACAACCTGGAACTTTACT
TGGTGACGATCAGCTTTATAATGTTATTGTTACTGCGCATGCGTTTGTAATAATTTTTTT
TTTAGTTATGCCTATGATAATTGGCGGGTTTGGGAATTGATTAATTCCTTTAATATTAGG
AGCTCCAGACATAGCTTTTCCCCGATTAAATAACATAAGTTTTTGATTATTACCTCCTGC
TCTTTTATTATTACTCTCTTCAGCTGCAGTTGAAAGTGGGGTAGGGACAGGATGAACTGT
CTATCCTCCTCTATCTGCAAATCTTGCTCATGCTGGTGGTTCTGTAGATCTTGCAATTTT
TTCTTTACATTTAGCAGGTGCTTCTTCTATTTTAGGTGCTGTAAATTTTATTACTACAGT
TATTAATATACGTTGAGGGGGTATACCACTTGAACGGCTTCCTCTTTTTGTCTGATCAGT
AAAGATTACAGCTATTTTACTTTTATTGTCCCTCCCTGTTTTAGCTGGAGCTATTACTAT
GCTTTTAACAGATCGAAATTTTAATACTGCATTCTTTGATCCGGCAGGAGG
>C032 [organism=Heleobia ascotanensis] [country=Chile:Ascotan spring 2a] isolate 2a1/2 cytochrome oxidase subunit I (COI) gene, partial sequence; mitochondrial
AGTTGGGACAGCTTTAAGTTTATTAATTCGAGCTGAACTAGGACAACCTGGAACTTTACT
TGGTGACGATCAGCTTTATAATGTTATTGTTACTGCGCATGCGTTTGTAATAATTTTTTT
TTTAGTTATGCCTATGATAATTGGCGGGTTTGGGAATTGATTAATTCCTTTAATATTAGG
AGCTCCAGACATAGCTTTTCCCCGATTAAATAACATAAGTTTTTGATTATTACCTCCTGC
TCTTTTATTATTACTCTCTTCAGCTGCAGTTGAAAGTGGGGTAGGGACAGGATGAACTGT
CTATCCTCCTCTATCTGCAAATCTTGCTCATGCTGGTGGTTCTGTAGATCTTGCAATTTT
TTCTTTACATTTAGCAGGTGCTTCTTCTATTTTAGGTGCTGTAAATTTTATTACTACAGT
TATTAATATACGTTGAGGGGGTATACCACTTGAACGGCTTCCTCTTTTTGTCTGATCAGT
AAAGATTACAGCTATTTTACTTTTATTGTCCCTCCCTGTTTTAGCTGGAGCTATTACTAT
GCTTTTAACAGATCGAAATTTTAATACTGCATTCTTTGATCCGGCAGGAGG
>C033 [organism=Heleobia ascotanensis] [country=Chile:Ascotan spring 2a] isolate 2a1/20 cytochrome oxidase subunit I (COI) gene, partial sequence; mitochondrial
AGTTGGGACAGCTTTAAGTTTATTAATTCGAGCTGAACTAGGACAACCTGGAACTTTACT
TGGTGACGATCAGCTTTATAATGTTATTGTTACTGCGCATGCGTTTGTAATAATTTTTTT
TTTAGTTATGCCTATGATAATTGGCGGGTTTGGGAATTGATTAATTCCTTTAATATTAGG
AGCTCCAGACATAGCTTTTCCCCGATTAAATAACATAAGTTTTTGATTATTACCTCCTGC
TCTTTTATTATTACTCTCTTCAGCTGCAGTTGAAAGTGGGGTAGGGACAGGATGAACTGT
CTATCCTCCTCTATCTGCAAATCTTGCTCATGCTGGTGGTTCTGTAGATCTTGCAATTTT
TTCTTTACATTTAGCAGGTGCTTCTTCTATTTTAGGTGCTGTAAATTTTATTACTACAGT
TATTAATATACGTTGAGGGGGTATACCACTTGAACGGCTTCCTCTTTTTGTCTGATCAGT
AAAGATTACAGCTATTTTACTTTTATTGTCCCTCCCTGTTTTAGCTGGAGCTATTACTAT
GCTTTTAACAgATCGAAATTTTaaTACTGCATTCTTTGATCCGGCAGGAGG
>C034 [organism=Heleobia ascotanensis] [country=Chile:Ascotan spring 2a] isolate 2a1/3 cytochrome oxidase subunit I (COI) gene, partial sequence; mitochondrial
AGTTGGGACAGCTTTAAGTTTATTAATTCGAGCTGAACTAGGACAACCTGGAACTTTACT
TGGTGACGATCAGCTTTATAATGTTATTGTTACTGCGCATGCGTTTGTAATAATTTTTTT
TTTAGTTATGCCTATGATAATTGGCGGGTTTGGGAATTGATTAATTCCTTTAATATTAGG
AGCTCCAGACATAGCTTTTCCCCGATTAAATAACATAAGTTTTTGATTATTACCTCCTGC
TCTTTTATTATTACTCTCTTCAGCTGCAGTTGAAAGTGGGGTAGGGACAGGATGAACTGT
CTATCCTCCTCTATCTGCAAATCTTGCTCATGCTGGTGGTTCTGTAGATCTTGCAATTTT
TTCTTTACATTTAGCAGGTGCTTCTTCTATTTTAGGTGCTGTAAATTTTATTACTACAGT
TATTAATATACGTTGAGGGGGTATACCACTTGAACGGCTTCCTCTTTTTGTCTGATCAGT
AAAGATTACAGCTATTTTACTTTTATTGTCCCTCCCTGTTTTAGCTGGAGCTATTACTAT
GCTTTTAACAGATCGAAATTTTAATACTGCATTCTTTGATCCGGCAGGAGG
>C035 [organism=Heleobia ascotanensis] [country=Chile:Ascotan spring 2a] isolate 2a1/4 cytochrome oxidase subunit I (COI) gene, partial sequence; mitochondrial
AGTTGGGACAGCTTTAAGTTTATTAATTCGAGCTGAACTAGGACAACCCGGAACTTTGCT
TGGTGACGATCAGCTTTATAATGTTATTGTTACTGCGCATGCGTTTGTAATAATTTTTTT
TTTAGTTATGCCTATAATAATTGGCGGGTTTGGGAATTGATTAATTCCTTTAATATTAGG
AGCTCCAGACATAGCTTTTCCCCGATTAAATAACATAAGTTTTTGATTATTACCGCCTGC
TCTTCTATTATTACTCTCTTCAGCTGCAGTTGAAAGTGGGGTAGGGACAGGATGAACTGT
TTATCCTCCTCTATCTGCAAATCTTGCTCATGCTGGTGGTTCTGTAGATCTTGCAATTTT
TTCTTTACATTTAGCAGGTGCTTCTTCTATTTTAGGTGCTGTAAATTTTATTACTACAAT
TATTAATATACGTTGAGGGGGTATGCCACTTGAACGGCTTCCTCTTTTTGTCTGATCAGT
AAAGATTACAGCTATTTTACTTTTATTGTCCCTCCCTGTTTTAGCTGGAGCTATTACTAT
GCTTTTAACAGATCGAAATTTTAATACTGCATTTTTTGATCCGGCAGGAGG
>C036 [organism=Heleobia ascotanensis] [country=Chile:Ascotan spring 2a] isolate 2a1/5 cytochrome oxidase subunit I (COI) gene, partial sequence; mitochondrial
AGTTGGGACAGCTTTAAGTTTATTAATTCGAGCTGAACTAGGACAACCTGGAACTTTACT
TGGTGACGATCAGCTTTATAATGTTATTGTTACTGCGCATGCGTTTGTAATAATTTTTTT
TTTAGTTATGCCTATGATAATTGGCGGGTTTGGGAATTGATTAATTCCTTTAATATTGGG
AGCTCCAGACATAGCTTTTCCCCGATTAAATAACATAAGTTTTTGATTATTACCTCCTGC
TCTTTTATTATTACTCTCTTCAGCTGCAGTTGAAAGTGGGGTAGGGACAGGATGAACTGT
CTATCCTCCTCTATCTGCAAATCTTGCTCATGCTGGTGGTTCTGTAGATCTTGCAATTTT
TTCTTTACATTTAGCAGGTGCTTCTTCTATTTTAGGTGCTGTAAATTTTATTACTACAGT
TATTAATATACGTTGAGGGGGTATACCACTTGAACGGCTTCCTCTTTTTGTCTGATCAGT
AAAGATTACAGCTATTTTACTTTTATTGTCCCTCCCTGTTTTAGCTGGAGCTATTACTAT
GCTTTTAACAGATCGAAATTTTAATACTGCATTCTTTGATCCGGCAGGAGG
>C037 [organism=Heleobia ascotanensis] [country=Chile:Ascotan spring 2a] isolate 2a1/8 cytochrome oxidase subunit I (COI) gene, partial sequence; mitochondrial
AGTTGGGACAGCTTTAAGTTTATTAATTCGAGCTGAACTAGGACAACCCGGAACTTTGCT
TGGTGACGATCAGCTTTATAATGTTATTGTTACTGCGCATGCGTTTGTAATAATTTTTTT
TTTAGTTATGCCTATAATAATTGGCGGGTTTGGGAATTGATTAATTCCTTTAATATTAGG
AGCTCCAGACATAGCTTTTCCCCGATTAAATAACATAAGTTTTTGATTATTACCGCCTGC
TCTTCTATTATTACTCTCTTCAGCTGCAGTTGAAAGTGGGGTAGGGACAGGATGAACTGT
TTATCCTCCTCTATCTGCAAATCTTGCTCATGCTGGTGGTTCTGTAGATCTTGCAATTTT
TTCTTTACATTTAGCAGGTGCTTCTTCTATTTTAGGTGCTGTAAATTTTATTACTACAAT
TATTAATATACGTTGAGGGGGTATGCCACTTGAACGGCTTCCTCTTTTTGTCTGATCAGT
AAAGATTACAGCTATTTTACTTTTATTGTCCCTCCCTGTTTTAGCTGGAGCTATTACTAT
GCTTTTAACAGATCGAAATTTTAATACTGCATTTTTTGATCCGGCAGGAGG
>C038 [organism=Heleobia ascotanensis] [country=Chile:Ascotan spring 2a] isolate 2a1/9 cytochrome oxidase subunit I (COI) gene, partial sequence; mitochondrial
AGTTGGGACAGCTTTAAGTTTATTAATTCGAGCTGAACTAGGACAACCTGGAACTTTACT
TGGTGACGATCAGCTTTATAATGTTATTGTTACTGCGCATGCGTTTGTAATAATTTTTTT
TTTAGTTATGCCTATGATAATTGGCGGGTTTGGGAATTGATTAATTCCTTTAATATTAGG
AGCTCCAGACATAGCTTTTCCCCGATTAAATAACATAAGTTTTTGATTATTACCTCCTGC
TCTTTTATTATTACTCTCTTCAGCTGCAGTTGAAAGTGGGGTAGGGACAGGATGAACTGT
CTATCCTCCTCTATCTGCAAATCTTGCTCATGCTGGTGGTTCTGTAGATCTTGCAATTTT
TTCTTTACATTTAGCAGGTGCTTCTTCTATTTTAGGTGCTGTAAATTTTATTACTACAGT
TATTAATATACGTTGAGGGGGTATACCACTTGAACGGCTTCCTCTTTTTGTCTGATCAGT
AAAGATTACAGCTATTTTACTTTTATTGTCCCTCCCTGTTTTAGCTGGAGCTATTACTAT
GCTTTTAACAGATCGAAATTTTAATACTGCATTCTTTGATCCGGCAGGAGG
>C039 [organism=Heleobia ascotanensis] [country=Chile:Ascotan spring 2a] isolate 2a2 cytochrome oxidase subunit I (COI) gene, partial sequence; mitochondrial
AGTTGGGACAGCTTTAAGTTTATTAATTCGAGCTGAACTAGGACAACCTGGAACTTTACT
TGGTGACGATCAGCTTTATAATGTTATTGTTACTGCGCATGCGTTTGTAATAATTTTTTT
TTTAGTTATGCCTATGATAATTGGCGGGTTTGGGAATTGATTAATTCCTTTAATATTAGG
AGCTCCAGACATAGCTTTTCCCCGATTAAATAACATAAGTTTTTGATTATTACCTCCTGC
TCTTTTATTATTACTCTCTTCAGCTGCAGTTGAAAGTGGGGTAGGGACAGGATGAACTGT
CTATCCTCCTCTATCTGCAAATCTTGCTCATGCTGGTGGTTCTGTAGATCTTGCAATTTT
TTCTTTACATTTAGCAGGTGCTTCTTCTATTTTAGGTGCTGTAAATTTTATTACTACAGT
TATTAATATACGTTGAGGGGGTATACCACTTGAACGGCTTCCTCTTTTTGTCTGATCAGT
AAAGATTACAGCTATTTTACTTTTATTGTCCCTCCCTGTTTTAGCTGGAGCTATTACTAT
GCTTTTAACAGATCGAAATTTTAATACTGCATTCTTTGATCCGGCAGGAGG
>C040 [organism=Heleobia ascotanensis] [country=Chile:Ascotan spring 2a] isolate 2a2/14 cytochrome oxidase subunit I (COI) gene, partial sequence; mitochondrial
AGTTGGGACAGCTTTAAGTTTATTAATTCGAGCTGAACTAGGACAACCTGGAACTTTACT
TGGTGACGATCAGCTTTATAATGTTATTGTTACTGCGCATGCGTTTGTAATAATTTTTTT
TTTAGTTATGCCTATGATAATTGGCGGGTTTGGGAATTGATTAATTCCTTTAATATTGGG
AGCTCCAGACATAGCTTTTCCCCGATTAAATAACATAAGTTTTTGATTATTACCTCCTGC
TCTTTTATTATTACTCTCTTCAGCTGCAGTTGAAAGTGGGGTAGGGACAGGATGAACTGT
CTATCCTCCTCTATCTGCAAATCTTGCTCATGCTGGTGGTTCTGTAGATCTTGCAATTTT
TTCTTTACATTTAGCAGGTGCTTCTTCTATTTTAGGTGCTGTAAATTTTATTACTACAGT
TATTAATATACGTTGAGGGGGTATACCACTTGAACGGCTTCCTCTTTTTGTCTGATCAGT
AAAGATTACAGCTATTTTACTTTTATTGTCCCTCCCTGTTTTAGCTGGAGCTATTACTAT
GCTTTTAACAGATCGAAATTTTAATACTGCATTCTTTGATCCGGCAGGAGG
>C041 [organism=Heleobia ascotanensis] [country=Chile:Ascotan spring 2a] isolate A2a2/15 cytochrome oxidase subunit I (COI) gene, partial sequence; mitochondrial
AGTTGGGACAGCTTTAAGTTTATTAATTCGAGCTGAACTAGGACAACCCGGAACTTTGCT
TGGTGACGATCAGCTTTATAATGTTATTGTTACTGCGCATGCGTTTGTAATAATTTTTTT
TTTAGTTATGCCTATAATAATTGGCGGGTTTGGGAATTGATTAATTCCTTTAATATTAGG
AGCTCCAGACATAGCTTTTCCCCGATTAAATAACATAAGTTTTTGATTATTACCGCCTGC
TCTTCTATTATTACTCTCTTCAGCTGCAGTTGAAAGTGGGGTAGGGACAGGATGAACTGT
TTATCCTCCTCTATCTGCAAATCTTGCTCATGCTGGTGGTTCTGTAGATCTTGCAATTTT
TTCTTTACATTTAGCAGGTGCTTCTTCTATTTTAGGTGCTGTAAATTTTATTACTACAAT
TATTAATATACGTTGAGGGGGTATGCCACTTGAACGGCTTCCTCTTTTTGTCTGATCAGT
AAAGATTACAGCTATTTTACTTTTATTGTCCCTCCCTGTTTTAGCTGGAGCTATTACTAT
GCTTTTAACAGATCGAAATTTTAATACTGCATTTTTTGATCCGGCAGGAGG
>C042 [organism=Heleobia ascotanensis] [country=Chile:Ascotan spring 2a] isolate 2a5/12 cytochrome oxidase subunit I (COI) gene, partial sequence; mitochondrial
AGTTGGGACAGCTTTAAGTTTATTAATTCGAGCTGAACTAGGACAACCTGGAACTTTACT
TGGTGACGATCAGCTTTATAATGTTATTGTTACTGCGCATGCGTTTGTAATAATTTTTTT
TTTAGTTATGCCTATGATAATTGGCGGGTTTGGGAATTGATTAATTCCTTTAATATTAGG
AGCTCCAGACATAGCTTTTCCCCGATTAAATAACATAAGTTTTTGATTATTACCTCCTGC
TCTTTTATTATTACTCTCTTCAGCTGCAGTTGAAAGTGGGGTAGGGACAGGATGAACTGT
CTATCCTCCTCTATCTGCAAATCTTGCTCATGCTGGTGGTTCTGTAGATCTTGCAATTTT
TTCTTTACATTTAGCAGGTGCTTCTTCTATTTTAGGTGCTGTAAATTTTATTACTACAGT
TATTAATATACGTTGAGGGGGTATACCACTTGAACGGCTTCCTCTTTTTGTCTGATCAGT
AAAGATTACAGCTATTTTACTTTTATTGTCCCTCCCTGTTTTAGCTGGAGCTATTACTAT
GCTTTTAACAGATCGAAATTTTAATACTGCATTCTTTGATCCGGCAGGAGG
>C043 [organism=Heleobia ascotanensis] [country=Chile:Ascotan spring 2a] isolate 2a5/17 cytochrome oxidase subunit I (COI) gene, partial sequence; mitochondrial
AGTTGGGACAGCTTTAAGTTTATTAATTCGAGCTGAACTAGGACAACCTGGAACTTTACT
TGGTGACGATCAGCTTTATAATGTTATTGTTACTGCGCATGCGTTTGTAATAATTTTTTT
TTTAGTTATGCCTATGATAATTGGCGGGTTTGGGAATTGATTAATTCCTTTAATATTAGG
AGCTCCAGACATAGCTTTTCCCCGATTAAATAACATAAGTTTTTGATTATTACCTCCTGC
TCTTTTATTATTACTCTCTTCAGCTGCAGTTGAAAGTGGGGTAGGGACAGGATGAACTGT
CTATCCTCCTCTATCTGCAAATCTTGCTCATGCTGGTGGTTCTGTAGATCTTGCAATTTT
TTCTTTACATTTAGCAGGTGCTTCTTCTATTTTAGGTGCTGTAAATTTTATTACTACAGT
TATTAATATACGTTGAGGGGGTATACCACTTGAACGGCTTCCTCTTTTTGTCTGATCAGT
AAAGATTACAGCTATTTTACTTTTATTGTCCCTCCCTGTTTTAGCTGGAGCTATTACTAT
GCTTTTAACAGATCGAAATTTTAATACTGCATTCTTTGATCCGGCAGGAGG
>C044 [organism=Heleobia ascotanensis] [country=Chile:Ascotan spring 2a] isolate 2a6 cytochrome oxidase subunit I (COI) gene, partial sequence; mitochondrial
AGTTGGGACAGCTTTAAGTTTATTAATTCGAGCTGAACTAGGACAACCTGGAACTTTACT
TGGTGACGATCAGCTTTATAATGTTATTGTTACTGCGCATGCGTTTGTAATAATTTTTTT
TTTAGTTATGCCTATGATAATTGGCGGGTTTGGGAATTGATTAATTCCTTTAATATTGGG
AGCTCCAGACATAGCTTTTCCCCGATTAAATAACATAAGTTTTTGATTATTACCTCCTGC
TCTTTTATTATTACTCTCTTCAGCTGCAGTTGAAAGTGGGGTAGGGACAGGATGAACTGT
ATATCCTCCTCTATCTGCAAATCTTGCTCATGCTGGTGGTTCTGTAGATCTTGCAATTTT
TTCTTTACATTTAGCAGGTGCTTCTTCTATTTTAGGTGCTGTAAATTTTATTACTACAGT
TATTAATATACGTTGAGGGGGTATACCACTTGAACGGCTTCCTCTTTTTGTCTGATCAGT
AAAGATTACAGCTATTTTACTTTTATTGTCCCTCCCTGTTTTAGCTGGAGCTATTACTAT
GCTTTTAACAGATCGAAATTTTAATACTGCATTCTTTGATCCGGCAGGAGG
>C045 [organism=Heleobia ascotanensis] [country=Chile:Ascotan spring 2a] isolate 2a7 cytochrome oxidase subunit I (COI) gene, partial sequence; mitochondrial
AGTTGGGACAGCTTTAAGTTTATTAATTCGAGCTGAACTAGGACAACCCGGAACTTTGCT
TGGTGACGATCAGCTTTATAATGTTATTGTTACTGCGCATGCGTTTGTAATAATTTTTTT
TTTAGTTATGCCTATAATAATTGGCGGGTTTGGGAATTGATTAATTCCTTTAATATTAGG
AGCTCCAGACATAGCTTTTCCCCGATTAAATAACATAAGTTTTTGATTATTACCGCCTGC
TCTTCTATTATTACTCTCTTCAGCTGCAGTTGAAAGTGGGGTAGGGACAGGATGAACTGT
TTATCCTCCTCTATCTGCAAATCTTGCTCATGCTGGTGGTTCTGTAGATCTTGCAATTTT
TTCTTTACATTTAGCAGGTGCTTCTTCTATTTTAGGTGCTGTAAATTTTATTACTACAAT
TATTAATATACGTTGAGGGGGTATGCCACTTGAACGGCTTCCTCTTTTTGTCTGATCAGT
AAAGATTACAGCTATTTTACTTTTATTGTCCCTCCCTGTTTTAGCTGGAGCTATTACTAT
GCTTTTAACAGATCGAAATTTTAATACTGCATTTTTTGATCCGGCAGGAGG
>C046 [organism=Heleobia ascotanensis] [country=Chile:Ascotan spring 2a] isolate 2a8 cytochrome oxidase subunit I (COI) gene, partial sequence; mitochondrial
AGTTGGGACAGCTTTAAGTTTATTAATTCGAGCTGAACTAGGACAACCTGGAACTTTACT
TGGTGACGATCAGCTTTATAATGTTATTGTTACTGCGCATGCGTTTGTAATAATTTTTTT
TTTAGTTATGCCTATGATAATTGGCGGGTTTGGGAATTGATTAATTCCTTTAATATTGGG
AGCTCCAGACATAGCTTTTCCCCGATTAAATAACATAAGTTTTTGATTATTACCTCCTGC
TCTTTTATTATTACTCTCTTCAGCTGCAGTTGAAAGTGGGGTAGGGACAGGATGAACTGT
CTATCCTCCTCTATCTGCAAATCTTGCTCATGCTGGTGGTTCTGTAGATCTTGCAATTTT
TTCTTTACATTTAGCAGGTGCTTCTTCTATTTTAGGTGCTGTAAATTTTATTACTACAGT
TATTAATATACGTTGAGGGGGTATACCACTTGAACGGCTTCCTCTTTTTGTCTGATCAGT
AAAGATTACAGCTATTTTACTTTTATTGTCCCTCCCTGTTTTAGCTGGAGCTATTACTAT
GCTTTTAACAGATCGAAATTTTAATACTGCATTCTTTGATCCGGCAGGAGG
>C047 [organism=Heleobia ascotanensis] [country=Chile:Ascotan spring 2a] isolate 2a83G cytochrome oxidase subunit I (COI) gene, partial sequence; mitochondrial
AGTTGGGACAGCTTTAAGTTTATTAATTCGAGCTGAACTAGGACAACCTGGAACTTTACT
TGGTGACGATCAGCTTTATAATGTTATTGTTACTGCGCATGCGTTTGTAATAATTTTTTT
TTTAGTTATGCCTATGATAATTGGCGGGTTTGGGAATTGATTAATTCCTTTAATATTAGG
AGCTCCAGACATAGCTTTTCCCCGATTAAATAACATAAGTTTTTGATTATTACCTCCTGC
TCTTTTATTATTACTCTCTTCAGCTGCAGTTGAAAGTGGGGTAGGGACAGGATGAACTGT
CTATCCTCCTCTATCTGCAAATCTTGCTCATGCTGGTGGTTCTGTAGATCTTGCAATTTT
TTCTTTACATTTAGCAGGTGCTTCTTCTATTTTAGGTGCTGTAAATTTTATTACTACAGT
TATTAATATACGTTGAGGGGGTATACCACTTGAACGGCTTCCTCTTTTTGTCTGATCAGT
AAAGATTACAGCTATTTTACTTTTATTGTCCCTCCCTGTTTTAGCTGGAGCTATTACTAT
GCTTTTAACAGATCGAAATTTTAATACTGCATTCTTTGATCCGGCAGGAGG
>C048 [organism=Heleobia ascotanensis] [country=Chile:Ascotan spring 2a] isolate 2a84G cytochrome oxidase subunit I (COI) gene, partial sequence; mitochondrial
AGTTGGGACAGCTTTAAGTTTATTAATTCGAGCTGAACTAGGACAACCTGGAACTTTACT
TGGTGACGATCAGCTTTATAATGTTATTGTTACTGCGCATGCGTTTGTAATAATTTTTTT
TTTAGTTATGCCTATGATAATTGGCGGGTTTGGGAATTGATTAATTCCTTTAATATTAGG
AGCTCCAGACATAGCTTTTCCCCGATTAAATAACATAAGTTTTTGATTATTACCTCCTGC
TCTTTTATTATTACTCTCTTCAGCTGCAGTTGAAAGTGGGGTAGGGACAGGATGAACTGT
CTATCCTCCTCTATCTGCAAATCTTGCTCATGCTGGTGGTTCTGTAGATCTTGCAATTTT
TTCTTTACATTTAGCAGGTGCTTCTTCTATTTTAGGTGCTGTAAATTTTATTACTACAGT
TATTAATATACGTTGAGGGGGTATACCACTTGAACGGCTTCCTCTTTTTGTCTGATCAGT
AAAGATTACAGCTATTTTACTTTTATTGTCCCTCCCTGTTTTAGCTGGAGCTATTACTAT
GCTTTTAACAGATCGAAATTTTAATACTGCATTCTTTGATCCGGCAGGAGG
>C049 [organism=Heleobia ascotanensis] [country=Chile:Ascotan spring 2a] isolate 2a85G cytochrome oxidase subunit I (COI) gene, partial sequence; mitochondrial
AGTTGGGACAGCTTTAAGTTTATTAATTCGAGCTGAACTAGGACAACCCGGAACTTTGCT
TGGTGACGATCAGCTTTATAATGTTATTGTTACTGCGCATGCGTTTGTAATAATTTTTTT
TTTAGTTATGCCTATAATAATTGGCGGGTTTGGGAATTGATTAATTCCTTTAATATTAGG
AGCTCCAGACATAGCTTTTCCCCGATTAAATAACATAAGTTTTTGATTATTACCGCCTGC
TCTTCTATTATTACTCTCTTCAGCTGCAGTTGAAAGTGGGGTAGGGACAGGATGAACTGT
TTATCCTCCTCTATCTGCAAATCTTGCTCATGCTGGTGGTTCTGTAAATCTTGCAATTTT
TTCTTTACATTTAGCAGGTGCTTCTTCTATTTTAGGTGCTGTAAATTTTATTACTACAAT
TATTAATATACGTTGAGGGGGTATGCCACTTGAACGGCTTCCTCTTTTTGTCTGATCAGT
AAAGATTACAGCTATTTTACTTTTATTGTCCCTCCCTGTTTTAGCTGGAGCTATTACTAT
GCTTTTAACAGATCGAAATTTTAATACTGCATTTTTTGATCCGGCAGGAGG
>C050 [organism=Heleobia ascotanensis] [country=Chile:Ascotan spring 2a] isolate 2a86G cytochrome oxidase subunit I (COI) gene, partial sequence; mitochondrial
AGTTGGGACAGCTTTAAGTTTATTAATTCGAGCTGAACTAGGACAACCTGGAACTTTACT
TGGTGACGATCAGCTTTATAATGTTATTGTTACTGCGCATGCGTTTGTAATAATTTTTTT
TTTAGTTATGCCTATGATAATTGGCGGGTTTGGGAATTGATTAATTCCTTTAATATTAGG
AGCTCCAGACATAGCTTTTCCCCGATTAAATAACATAAGTTTTTGATTATTACCTCCTGC
TCTTTTATTATTACTCTCTTCAGCTGCAGTTGAAAGTGGGGTAGGGACAGGATGAACTGT
CTATCCTCCTCTATCTGCAAATCTTGCTCATGCTGGTGGTTCTGTAGATCTTGCAATTTT
TTCTTTACATTTAGCAGGTGCTTCTTCTATTTTAGGTGCTGTAAATTTTATTACTACAGT
TATTAATATACGTTGAGGGGGTATACCACTTGAACGGCTTCCTCTTTTTGTCTGATCAGT
AAAGATTACAGCTATTTTACTTTTATTGTCCCTCCCTGTTTTAGCTGGAGCTATTACTAT
GCTTTTAACAGATCGAAATTTTAATACTGCATTCTTTGATCCGGCAGGAGG
>C051 [organism=Heleobia ascotanensis] [country=Chile:Ascotan spring 2a] isolate 2a9 cytochrome oxidase subunit I (COI) gene, partial sequence; mitochondrial
AGTTGGGACAGCTTTAAGTTTATTAATTCGAGCTGAACTAGGACAACCCGGAACTTTGCT
TGGTGACGATCAGCTTTATAATGTTATTGTTACTGCGCATGCGTTTGTAATAATTTTTTT
TTTAGTTATGCCTATAATAATTGGCGGGTTTGGGAATTGATTAATTCCTTTAATATTAGG
AGCTCCAGACATAGCTTTTCCCCGATTAAATAACATAAGTTTTTGATTATTACCGCCTGC
TCTTCTATTATTACTCTCTTCAGCTGCAGTTGAAAGTGGGGTAGGGACAGGATGAACTGT
TTATCCTCCTCTATCTGCAAATCTTGCTCATGCTGGTGGTTCTGTAGATCTTGCAATTTT
TTCTTTACATTTAGCAGGTGCTTCTTCTATTTTAGGTGCTGTAAATTTTATTACTACAAT
TATTAATATACGTTGAGGGGGTATGCCACTTGAACGGCTTCCTCTTTTTGTCTGATCAGT
AAAGATTACAGCTATTTTACTTTTATTGTCCCTCCCTGTTTTAGCTGGAGCTATTACTAT
GCTTTTAACAGATCGAAATTTTAATACTGCATTTTTTGATCCGGCAGGAGG
>C052 [organism=Heleobia ascotanensis] [country=Chile:Ascotan spring 2b] isolate 2b1/13 cytochrome oxidase subunit I (COI) gene, partial sequence; mitochondrial
AGTTGGGACAGCTTTAAGTTTATTAATTCGAGCTGAACTAGGACAACCTGGAACTTTACT
TGGTGACGATCAGCTTTATAATGTTATTGTTACTGCGCATGCGTTTGTAATAATTTTTTT
TTTAGTTATGCCTATGATAATTGGCGGGTTTGGGAATTGATTAATTCCTTTAATATTGGG
AGCTCCAGACATAGCTTTTCCCCGATTAAATAACATAAGTTTTTGATTATTACCTCCTGC
TCTTTTATTATTACTCTCTTCAGCTGCAGTTGAAAGTGGGGTAGGGACAGGATGAACTGT
CTATCCTCCTCTATCTGCAAATCTTGCTCATGCTGGTGGTTCTGTAGATCTTGCAATTTT
TTCTTTACATTTAGCAGGTGCTTCTTCTATTTTAGGTGCTGTAAATTTTATTACTACAGT
TATTAATATACGTTGAGGGGGTATACCACTTGAACGGCTTCCTCTTTTTGTCTGATCAGT
AAAGATTACAGCTATTTTACTTTTATTGTCCCTCCCTGTTTTAGCTGGAGCTATTACTAT
GCTTTTAACAGATCGAAATTTTAATACTGCATTCTTTGATCCGGCAGGAGG
>C053 [organism=Heleobia ascotanensis] [country=Chile:Ascotan spring 2b] isolate 2b1/3 cytochrome oxidase subunit I (COI) gene, partial sequence; mitochondrial
AGTTGGGACAGCTTTAAGTTTATTAATTCGAGCTGAACTAGGACAACCTGGAACTTTACT
TGGTGACGATCAGCTTTATAATGTTATTGTTACTGCGCATGCGTTTGTAATAATTTTTTT
TTTAGTTATGCCTATGATAATTGGCGGGTTTGGGAATTGATTAATTCCTTTAATATTAGG
AGCTCCAGACATAGCTTTTCCCCGATTAAATAACATAAGTTTTTGATTATTACCTCCTGC
TCTTTTATTATTACTCTCTTCAGCTGCAGTTGAAAGTGGGGTAGGGACAGGATGAACTGT
CTATCCTCCTCTATCTGCAAATCTTGCTCATGCTGGTGGTTCTGTAGATCTTGCAATTTT
TTCTTTACATTTAGCAGGTGCTTCTTCTATTTTAGGTGCTGTAAATTTTATTACTACAGT
TATTAATATACGTTGAGGGGGTATACCACTTGAACGGCTTCCTCTTTTTGTCTGATCAGT
AAAGATTACAGCTATTTTACTTTTATTGTCCCTCCCTGTTTTAGCTGGAGCTATTACTAT
GCTTTTAACAGATCGAAATTTTAATACTGCATTCTTTGATCCGGCAGGAGG
>C054 [organism=Heleobia ascotanensis] [country=Chile:Ascotan spring 2b] isolate 2b1/6 cytochrome oxidase subunit I (COI) gene, partial sequence; mitochondrial
AGTTGGGACAGCTTTAAGTTTATTAATTCGAGCTGAACTAGGACAACCCGGAACTTTGCT
TGGTGACGATCAGCTTTATAATGTTATTGTTACTGCGCATGCGTTTGTAATAATTTTTTT
TTTAGTTATGCCTATAATAATTGGCGGGTTTGGGAATTGATTAATTCCTTTAATATTAGG
AGCTCCAGACATAGCTTTTCCCCGATTAAATAACATAAGTTTTTGATTATTACCGCCTGC
TCTTCTATTATTACTCTCTTCAGCTGCAGTTGAAAGTGGGGTAGGGACAGGATGAACTGT
TTATCCTCCTCTATCTGCAAATCTTGCTCATGCTGGTGGTTCTGTAGATCTTGCAATTTT
TTCTTTACATTTAGCAGGTGCTTCTTCTATTTTAGGTGCTGTAAATTTTATTACTACAAT
TATTAATATACGTTGAGGGGGTATGCCACTTGAACGGCTTCCTCTTTTTGTCTGATCAGT
AAAGATTACAGCTATTTTACTTTTATTGTCCCTCCCTGTTTTAGCTGGAGCTATTACTAT
GCTTTTAACAGATCGAAATTTTAATACTGCATTTTTTGATCCGGCAGGAGG
>C055 [organism=Heleobia ascotanensis] [country=Chile:Ascotan spring 2b] isolate 2b2/10 cytochrome oxidase subunit I (COI) gene, partial sequence; mitochondrial
AGTTGGGACAGCTTTAAGTTTATTAATTCGAGCTGAACTAGGACAACCTGGAACTTTACT
TGGTGACGATCAGCTTTATAATGTTATTGTTACTGCGCATGCGTTTGTAATAATTTTTTT
TTTAGTTATGCCTATGATAATTGGCGGGTTTGGGAATTGATTAATTCCTTTAATATTAGG
AGCTCCAGACATAGCTTTTCCCCGATTAAATAACATAAGTTTTTGATTATTACCTCCTGC
TCTTTTATTATTACTCTCTTCAGCTGCAGTTGAAAGTGGGGTAGGGACAGGATGAACTGT
CTATCCTCCTCTATCTGCAAATCTTGCTCATGCTGGTGGTTCTGTAGATCTTGCAATTTT
TTCTTTACATTTAGCAGGTGCTTCTTCTATTTTAGGTGCTGTAAATTTTATTACTACAGT
TATTAATATACGTTGAGGGGGTATACCACTTGAACGGCTTCCTCTTTTTGTCTGATCAGT
AAAGATTACAGCTATTTTACTTTTATTGTCCCTCCCTGTTTTAGCTGGAGCTATTACTAT
GCTTTTAACAGATCGAAATTTTAATACTGCATTCTTTGATCCGGCAGGAGG
>C056 [organism=Heleobia ascotanensis] [country=Chile:Ascotan spring 2b] isolate 2b2/2 cytochrome oxidase subunit I (COI) gene, partial sequence; mitochondrial
AGTTGGGACAGCTTTAAGTTTATTAATTCGAGCTGAACTAGGACAACCCGGAACTTTGCT
TGGTGACGATCAGCTTTATAATGTTATTGTTACTGCGCATGCGTTTGTAATAATTTTTTT
TTTAGTTATGCCTATAATAATTGGCGGGTTTGGGAATTGATTAATTCCTTTAATATTAGG
AGCTCCAGACATAGCTTTTCCCCGATTAAATAACATAAGTTTTTGATTATTACCGCCTGC
TCTTCTATTATTACTCTCTTCAGCTGCAGTTGAAAGTGGGGTAGGGACAGGATGAACTGT
TTATCCTCCTCTATCTGCAAATCTTGCTCATGCTGGTGGTTCTGTAGATCTTGCAATTTT
TTCTTTACATTTAGCAGGTGCTTCTTCTATTTTAGGTGCTGTAAATTTTATTACTACAAT
TATTAATATACGTTGAGGGGGTATGCCACTTGAACGGCTTCCTCTTTTTGTCTGATCAGT
AAAGATTACAGCTATTTTACTTTTATTGTCCCTCCCTGTTTTAGCTGGAGCTATTACTAT
GCTTTTAACAGATCGAAATTTTAATACTGCATTTTTTGATCCGGCAGGAGG
>C057 [organism=Heleobia ascotanensis] [country=Chile:Ascotan spring 2b] isolate 2b2/3 cytochrome oxidase subunit I (COI) gene, partial sequence; mitochondrial
AGTTGGGACAGCTTTAAGTTTATTAATTCGAGCTGAACTAGGACAACCCGGAACTTTGCT
TGGTGACGATCAGCTTTATAATGTTATTGTTACTGCGCATGCGTTTGTAATAATTTTTTT
TTTAGTTATGCCTATAATAATTGGCGGGTTTGGGAATTGATTAATTCCTTTAATATTAGG
AGCTCCAGACATAGCTTTTCCCCGATTAAATAACATAAGTTTTTGATTATTACCGCCTGC
TCTTCTATTATTACTCTCTTCAGCTGCAGTTGAAAGTGGGGTAGGGACAGGATGAACTGT
TTATCCTCCTCTATCTGCAAATCTTGCTCATGCTGGTGGTTCTGTAGATCTTGCAATTTT
TTCTTTACATTTAGCAGGTGCTTCTTCTATTTTAGGTGCTGTAAATTTTATTACTACAAT
TATTAATATACGTTGAGGGGGTATGCCACTTGAACGGCTTCCTCTTTTTGTCTGATCAGT
AAAGATTACAGCTATTTTACTTTTATTGTCCCTCCCTGTTTTAGCTGGAGCTATTACTAT
GCTTTTAACAGATCGAAATTTTAATACTGCATTTTTTGATCCGGCAGGAGG
>C058 [organism=Heleobia ascotanensis] [country=Chile:Ascotan spring 2b] isolate 2b2/4 cytochrome oxidase subunit I (COI) gene, partial sequence; mitochondrial
AGTTGGGACAGCTTTAAGTTTATTAATTCGAGCTGAACTAGGACAACCCGGAACTTTGCT
TGGTGACGATCAGCTTTATAATGTTATTGTTACTGCGCATGCGTTTGTAATAATTTTTTT
TTTAGTTATGCCTATAATAATTGGCGGGTTTGGGAATTGATTAATTCCTTTAATATTAGG
AGCTCCAGACATAGCTTTTCCCCGATTAAATAACATAAGTTTTTGATTATTACCGCCTGC
TCTTCTATTATTACTCTCTTCAGCTGCAGTTGAAAGTGGGGTAGGGACAGGATGAACTGT
TTATCCTCCTCTATCTGCAAATCTTGCTCATGCTGGTGGTTCTGTAGATCTTGCAATTTT
TTCTTTACATTTAGCAGGTGCTTCTTCTATTTTAGGTGCTGTAAATTTTATTACTACAAT
TATTAATATACGTTGAGGGGGTATGCCACTTGAACGGCTTCCTCTTTTTGTCTGATCAGT
AAAGATTACAGCTATTTTACTTTTATTGTCCCTCCCTGTTTTAGCTGGAGCTATTACTAT
GCTTTTAACAGATCGAAATTTTAATACTGCATTTTTTGATCCGGCAGGAGG
>C059 [organism=Heleobia ascotanensis] [country=Chile:Ascotan spring 2b] isolate 2b2/5 cytochrome oxidase subunit I (COI) gene, partial sequence; mitochondrial
AGTTGGGACAGCTTTAAGTTTATTAATTCGAGCTGAACTAGGACAACCCGGAACTTTGCT
TGGTGACGATCAGCTTTATAATGTTATTGTTACTGCGCATGCGTTTGTAATAATTTTTTT
TTTAGTTATGCCTATAATAATTGGCGGGTTTGGGAATTGATTAATTCCTTTAATATTAGG
AGCTCCAGACATAGCTTTTCCCCGATTAAATAACATAAGTTTTTGATTATTACCGCCTGC
TCTTCTATTATTACTCTCTTCAGCTGCAGTTGAAAGTGGGGTAGGGACAGGATGAACTGT
TTATCCTCCTCTATCTGCAAATCTTGCTCATGCTGGTGGTTCTGTAGATCTTGCAATTTT
TTCTTTACATTTAGCAGGTGCTTCTTCTATTTTAGGTGCTGTAAATTTTATTACTACAAT
TATTAATATACGTTGAGGGGGTATGCCACTTGAACGGCTTCCTCTTTTTGTCTGATCAGT
AAAGATTACAGCTATTTTACTTTTATTGTCCCTCCCTGTTTTAGCTGGAGCTATTACTAT
GCTTTTAACAGATCGAAATTTTAATACTGCATTTTTTGATCCGGCAGGAGG
>C060 [organism=Heleobia ascotanensis] [country=Chile:Ascotan spring 2b] isolate 2b2/7 cytochrome oxidase subunit I (COI) gene, partial sequence; mitochondrial
AGTTGGGACAGCTTTAAGTTTATTAATTCGAGCTGAACTAGGACAACCTGGAACTTTACT
TGGTGACGATCAGCTTTATAATGTTATTGTTACTGCGCATGCGTTTGTAATAATTTTTTT
TTTAGTTATGCCTATGATAATTGGCGGGTTTGGGAATTGATTAATTCCTTTAATATTAGG
AGCTCCAGACATAGCTTTTCCCCGATTAAATAACATAAGTTTTTGATTATTACCTCCTGC
TCTTTTATTATTACTCTCTTCAGCTGCAGTTGAAAGTGGGGTAGGGACAGGATGAACTGT
CTATCCTCCTCTATCTGCAAATCTTGCTCATGCTGGTGGTTCTGTAGATCTTGCAATTTT
TTCTTTACATTTAGCAGGTGCTTCTTCTATTTTAGGTGCTGTAAATTTTATTACTACAGT
TATTAATATACGTTGAGGGGGTATACCACTTGAACGGCTTCCTCTTTTTGTCTGATCAGT
AAAGATTACAGCTATTTTACTTTTATTGTCCCTCCCTGTTTTAGCTGGAGCTATTACTAT
GCTTTTAACAGATCGAAATTTTAATACTGCATTCTTTGATCCGGCAGGAGG
>C061 [organism=Heleobia ascotanensis] [country=Chile:Ascotan spring 2b] isolate 2b3/1 cytochrome oxidase subunit I (COI) gene, partial sequence; mitochondrial
AGTTGGGACAGCTTTAAGTTTATTAATTCGAGCTGAACTAGGACAACCTGGAACTTTACT
TGGTGACGATCAGCTTTATAATGTTATTGTTACTGCGCATGCGTTTGTAATAATTTTTTT
TTTAGTTATGCCTATGATAATTGGCGGGTTTGGGAATTGATTAATTCCTTTAATATTAGG
AGCTCCAGACATAGCTTTTCCCCGATTAAATAACATAAGTTTTTGATTATTACCTCCTGC
TCTTTTATTATTACTCTCTTCAGCTGCAGTTGAAAGTGGGGTAGGGACAGGATGAACTGT
CTATCCTCCTCTATCTGCAAATCTTGCTCATGCTGGTGGTTCTGTAGATCTTGCAATTTT
TTCTTTACATTTAGCAGGTGCTTCTTCTATTTTAGGTGCTGTAAATTTTATTACTACAGT
TATTAATATACGTTGAGGGGGTATACCACTTGAACGGCTTCCTCTTTTTGTCTGATCAGT
AAAGATTACAGCTATTTTACTTTTATTGTCCCTCCCTGTTTTAGCTGGAGCTATTACTAT
GCTTTTAACAGATCGAAATTTTAATACTGCATTCTTTGATCCGGCAGGAGG
>C062 [organism=Heleobia ascotanensis] [country=Chile:Ascotan spring 2b] isolate 2b3/4 cytochrome oxidase subunit I (COI) gene, partial sequence; mitochondrial
AGTTGGGACAGCTTTAAGTTTATTAATTCGAGCTGAACTAGGACAACCCGGAACTTTGCT
TGGTGACGATCAGCTTTATAATGTTATTGTTACTGCGCATGCGTTTGTAATAATTTTTTT
TTTAGTTATGCCTATAATAATTGGCGGGTTTGGGAATTGATTAATTCCTTTAATATTAGG
AGCTCCAGACATAGCTTTTCCCCGATTAAATAACATAAGTTTTTGATTATTACCGCCTGC
TCTTCTATTATTACTCTCTTCAGCTGCAGTTGAAAGTGGGGTAGGGACAGGATGAACTGT
TTATCCTCCTCTATCTGCAAATCTTGCTCATGCTGGTGGTTCTGTAGATCTTGCAATTTT
TTCTTTACATTTAGCAGGTGCTTCTTCTATTTTAGGTGCTGTAAATTTTATTACTACAAT
TATTAATATACGTTGAGGGGGTATGCCACTTGAACGGCTTCCTCTTTTTGTCTGATCAGT
AAAGATTACAGCTATTTTACTTTTATTGTCCCTCCCTGTTTTAGCTGGAGCTATTACTAT
GCTTTTAACAGATCGAAATTTTAATACTGCATTTTTTGATCCGGCAGGAGG
>C063 [organism=Heleobia ascotanensis] [country=Chile:Ascotan spring 2b] isolate 2b3/5 cytochrome oxidase subunit I (COI) gene, partial sequence; mitochondrial
AGTTGGGACAGCTTTAAGTTTATTAATTCGAGCTGAACTAGGACAACCCGGAACTTTGCT
TGGTGACGATCAGCTTTATAATGTTATTGTTACTGCGCATGCGTTTGTAATAATTTTTTT
TTTAGTTATGCCTATAATAATTGGCGGGTTTGGGAATTGATTAATTCCTTTAATATTAGG
AGCTCCAGACATAGCTTTTCCCCGATTAAATAACATAAGTTTTTGATTATTACCGCCTGC
TCTTCTATTATTACTCTCTTCAGCTGCAGTTGAAAGTGGGGTAGGGACAGGATGAACTGT
TTATCCTCCTCTATCTGCAAATCTTGCTCATGCTGGTGGTTCTGTAGATCTTGCAATTTT
TTCTTTACATTTAGCAGGTGCTTCTTCTATTTTAGGTGCTGTAAATTTTATTACTACAAT
TATTAATATACGTTGAGGGGGTATGCCACTTGAACGGCTTCCTCTTTTTGTCTGATCAGT
AAAGATTACAGCTATTTTACTTTTATTGTCCCTCCCTGTTTTAGCTGGAGCTATTACTAT
GCTTTTAACAGATCGAAATTTTAATACTGCATTTTTTGATCCGGCAGGAGG
>C064 [organism=Heleobia ascotanensis] [country=Chile:Ascotan spring 2b] isolate 2b4/1 cytochrome oxidase subunit I (COI) gene, partial sequence; mitochondrial
AGTTGGGACAGCTTTAAGTTTATTAATTCGAGCTGAACTAGGACAACCCGGAACTTTGCT
TGGTGACGATCAGCTTTATAATGTTATTGTTACTGCGCATGCGTTTGTAATAATTTTTTT
TTTAGTTATGCCTATAATAATTGGCGGGTTTGGGAATTGATTAATTCCTTTAATATTAGG
AGCTCCAGACATAGCTTTTCCCCGATTAAATAACATAAGTTTTTGATTATTACCGCCTGC
TCTTCTATTATTACTCTCTTCAGCTGCAGTTGAAAGTGGGGTAGGGACAGGATGAACTGT
TTATCCTCCTCTATCTGCAAATCTTGCTCATGCTGGTGGTTCTGTAGATCTTGCAATTTT
TTCTTTACATTTAGCAGGTGCTTCTTCTATTTTAGGTGCTGTAAATTTTATTACTACAAT
TATTAATATACGTTGAGGGGGTATGCCACTTGAACGGCTTCCTCTTTTTGTCTGATCAGT
AAAGATTACAGCTATTTTACTTTTATTGTCCCTCCCTGTTTTAGCTGGAGCTATTACTAT
GCTTTTAACAGATCGAAATTTTAATACTGCATTTTTTGATCCGGCAGGAGG
>C065 [organism=Heleobia ascotanensis] [country=Chile:Ascotan spring 2b] isolate 2b4/12 cytochrome oxidase subunit I (COI) gene, partial sequence; mitochondrial
AGTTGGGACAGCTTTAAGTTTATTAATTCGAGCTGAACTAGGACAACCCGGAACTTTGCT
TGGTGACGATCAGCTTTATAATGTTATTGTTACTGCGCATGCGTTTGTAATAATTTTTTT
TTTAGTTATGCCTATAATAATTGGCGGGTTTGGGAATTGATTAATTCCTTTAATATTAGG
AGCTCCAGACATAGCTTTTCCCCGATTAAATAACATAAGTTTTTGATTATTACCGCCTGC
TCTTCTATTATTACTCTCTTCAGCTGCAGTTGAAAGTGGGGTAGGGACAGGATGAACTGT
TTATCCTCCTCTATCTGCAAATCTTGCTCATGCTGGTGGTTCTGTAGATCTTGCAATTTT
TTCTTTACATTTAGCAGGTGCTTCTTCTATTTTAGGTGCTGTAAATTTTATTACTACAAT
TATTAATATACGTTGAGGGGGTATGCCACTTGAACGGCTTCCTCTTTTTGTCTGATCAGT
AAAGATTACAGCTATTTTACTTTTATTGTCCCTCCCTGTTTTAGCTGGAGCTATTACTAT
GCTTTTAACAGATCGAAATTTTAATACTGCATTTTTTGATCCGGCAGGAGG
>C066 [organism=Heleobia ascotanensis] [country=Chile:Ascotan spring 2b] isolate 2b4/7 cytochrome oxidase subunit I (COI) gene, partial sequence; mitochondrial
AGTTGGGACAGCTTTAAGTTTATTAATTCGAGCTGAACTAGGACAACCCGGAACTTTGCT
TGGTGACGATCAGCTTTATAATGTTATTGTTACTGCGCATGCGTTTGTAATAATTTTTTT
TTTAGTTATGCCTATAATAATTGGCGGGTTTGGGAATTGATTAATTCCTTTAATATTAGG
AGCTCCAGACATAGCTTTTCCCCGATTAAATAACATAAGTTTTTGATTATTACCGCCTGC
TCTTCTATTATTACTCTCTTCAGCTGCAGTTGAAAGTGGGGTAGGGACAGGATGAACTGT
TTATCCTCCTCTATCTGCAAATCTTGCTCATGCTGGTGGTTCTGTAGATCTTGCAATTTT
TTCTTTACATTTAGCAGGTGCTTCTTCTATTTTAGGTGCTGTAAATTTTATTACTACAAT
TATTAATATACGTTGAGGGGGTATGCCACTTGAACGGCTTCCTCTTTTTGTCTGATCAGT
AAAGATTACAGCTATTTTACTTTTATTGTCCCTCCCTGTTTTAGCTGGAGCTATTACTAT
GCTTTTAACAGATCGAAATTTTAATACTGCATTTTTTGATCCGGCAGGAGG
>C067 [organism=Heleobia ascotanensis] [country=Chile:Ascotan spring 2b] isolate 2b67G cytochrome oxidase subunit I (COI) gene, partial sequence; mitochondrial
AGTTGGGACAGCTTTAAGTTTATTAATTCGAGCTGAACTAGGACAACCCGGAACTTTGCT
TGGTGACGATCAGCTTTATAATGTTATTGTTACTGCGCATGCGTTTGTAATAATTTTTTT
TTTAGTTATGCCTATAATAATTGGCGGGTTTGGGAATTGATTAATTCCTTTAATATTAGG
AGCTCCAGACATAGCTTTTCCCCGATTAAATAACATAAGTTTTTGATTATTACCGCCTGC
TCTTCTATTATTACTCTCTTCAGCTGCAGTTGAAAGTGGGGTAGGGACAGGATGAACTGT
TTATCCTCCTCTATCTGCAAATCTTGCTCATGCTGGTGGTTCTGTAGATCTTGCAATTTT
TTCTTTACATTTAGCAGGTGCTTCTTCTATTTTAGGTGCTGTAAATTTTATTACTACAAT
TATTAATATACGTTGAGGGGGTATGCCACTTGAACGGCTTCCTCTTTTTGTCTGATCAGT
AAAGATTACAGCTATTTTACTTTTATTGTCCCTCCCTGTTTTAGCTGGAGCTATTACTAT
GCTTTTAACAGATCGAAATTTTAATACTGCATTTTTTGATCCGGCAGGAGG
>C068 [organism=Heleobia ascotanensis] [country=Chile:Ascotan spring 2b] isolate 2b68G cytochrome oxidase subunit I (COI) gene, partial sequence; mitochondrial
AGTTGGGACAGCTTTAAGTTTATTAATTCGAGCTGAACTAGGACAACCCGGAACTTTGCT
TGGTGACGATCAGCTTTATAATGTTATTGTTACTGCGCATGCGTTTGTAATAATTTTTTT
TTTAGTTATGCCTATAATAATTGGCGGGTTTGGGAATTGATTAATTCCTTTAATATTAGG
AGCTCCAGACATAGCTTTTCCCCGATTAAATAACATAAGTTTTTGATTATTACCGCCTGC
TCTTCTATTATTACTCTCTTCAGCTGCAGTTGAAAGTGGGGTAGGGACAGGATGAACTGT
TTATCCTCCTCTATCTGCAAATCTTGCTCATGCTGGTGGTTCTGTAGATCTTGCAATTTT
TTCTTTACATTTAGCAGGTGCTTCTTCTATTTTAGGTGCTGTAAATTTTATTACTACAAT
TATTAATATACGTTGAGGGGGTATGCCACTTGAACGGCTTCCTCTTTTTGTCTGATCAGT
AAAGATTACAGCTATTTTACTTTTATTGTCCCTCCCTGTTTTAGCTGGAGCTATTACTAT
GCTTTTAACAGATCGAAATTTTAATACTGCATTTTTTGATCCGGCAGGAGG
>C069 [organism=Heleobia ascotanensis] [country=Chile:Ascotan spring 2b] isolate A2b69G cytochrome oxidase subunit I (COI) gene, partial sequence; mitochondrial
AGTTGGGACAGCTTTAAGTTTATTAATTCGAGCTGAACTAGGACAACCCGGAACTTTGCT
TGGTGACGATCAGCTTTATAATGTTATTGTTACTGCGCATGCGTTTGTAATAATTTTTTT
TTTAGTTATGCCTATAATAATTGGCGGGTTTGGGAATTGATTAATTCCTTTAATATTAGG
AGCTCCAGACATAGCTTTTCCCCGATTAAATAACATAAGTTTTTGATTATTACCGCCTGC
TCTTCTATTATTACTCTCTTCAGCTGCAGTTGAAAGTGGGGTAGGGACAGGATGAACTGT
TTATCCTCCTCTATCTGCAAATCTTGCTCATGCTGGTGGTTCTGTAGATCTTGCAATTTT
TTCTTTACATTTAGCAGGTGCTTCTTCTATTTTAGGTGCTGTAAATTTTATTACTACAAT
TATTAATATACGTTGAGGGGGTATGCCACTTGAACGGCTTCCTCTTTTTGTCTGATCAGT
AAAGATTACAGCTATTTTACTTTTATTGTCCCTCCCTGTTTTAGCTGGAGCTATTACTAT
GCTTTTAACAGATCGAAATTTTAATACTGCATTTTTTGATCCGGCAGGAGG
>C070 [organism=Heleobia ascotanensis] [country=Chile:Ascotan spring 2b] isolate A2b70G cytochrome oxidase subunit I (COI) gene, partial sequence; mitochondrial
AGTTGGGACAGCTTTAAGTTTATTAATTCGAGCTGAACTAGGACAACCCGGAACTTTGCT
TGGTGACGATCAGCTTTATAATGTTATTGTTACTGCGCATGCGTTTGTAATAATTTTTTT
TTTAGTTATGCCTATAATAATTGGCGGGTTTGGGAATTGATTAATTCCTTTAATATTAGG
AGCTCCAGACATAGCTTTTCCCCGATTAAATAACATAAGTTTTTGATTATTACCGCCTGC
TCTTCTATTATTACTCTCTTCAGCTGCAGTTGAAAGTGGGGTAGGGACAGGATGAACTGT
TTATCCTCCTCTATCTGCAAATCTTGCTCATGCTGGTGGTTCTGTAAATCTTGCAATTTT
TTCTTTACATTTAGCAGGTGCTTCTTCTATTTTAGGTGCTGTAAATTTTATTACTACAAT
TATTAATATACGTTGAGGGGGTATGCCACTTGAACGGCTTCCTCTTTTTGTCTGATCAGT
AAAGATTACAGCTATTTTACTTTTATTGTCCCTCCCTGTTTTAGCTGGAGCTATTACTAT
GCTTTTAACAGATCGAAATTTTAATACTGCATTTTTTGATCCGGCAGGAGG
>C071 [organism=Heleobia ascotanensis] [country=Chile:Ascotan spring 3a] isolate 3a10 cytochrome oxidase subunit I (COI) gene, partial sequence; mitochondrial
AGTTGGGACAGCTTTAAGTTTATTAATTCGAGCTGAACTAGGACAACCTGGAACTTTACT
TGGTGACGATCAGCTTTATAATGTTATTGTTACTGCGCATGCGTTTGTAATAATTTTTTT
TTTAGTTATGCCTATGATAATTGGCGGGTTTGGGAATTGATTAATTCCTTTAATATTAGG
AGCTCCAGACATAGCTTTTCCCCGATTAAATAACATAAGTTTTTGATTATTACCTCCTGC
TCTTTTATTATTACTCTCTTCAGCTGCAGTTGAAAGTGGGGTAGGGACAGGATGAACTGT
CTATCCTCCTCTATCTGCAAATCTTGCTCATGCTGGTGGTTCTGTAGATCTTGCAATTTT
TTCTTTACATTTAGCAGGTGCTTCTTCTATTTTAGGTGCTGTAAATTTTATTACTACAGT
TATTAATATACGTTGAGGGGGTATACCACTTGAACGGCTTCCTCTTTTTGTCTGATCAGT
AAAGATTACAGCTATTTTACTTTTATTGTCCCTCCCTGTTTTAGCTGGAGCTATTACTAT
GCTTTTAACAGATCGAAATTTTAATACTGCATTCTTTGATCCGGCAGGAGG
>C072 [organism=Heleobia ascotanensis] [country=Chile:Ascotan spring 3a] isolate 3a11 cytochrome oxidase subunit I (COI) gene, partial sequence; mitochondrial
AGTTGGGACAGCTTTAAGTTTATTAATTCGAGCTGAACTAGGACAACCTGGAACTTTACT
TGGTGACGATCAGCTTTATAATGTTATTGTTACTGCGCATGCGTTTGTAATAATTTTTTT
TTTAGTTATGCCTATGATAATTGGCGGGTTTGGGAATTGATTAATTCCTTTAATATTAGG
AGCTCCAGACATAGCTTTTCCCCGATTAAATAACATAAGTTTTTGATTATTACCTCCTGC
TCTTTTATTATTACTCTCTTCAGCTGCAGTTGAAAGTGGGGTAGGGACAGGATGAACTGT
CTATCCTCCTCTATCTGCAAATCTTGCTCATGCTGGTGGTTCTGTAGATCTTGCAATTTT
TTCTTTACATTTAGCAGGTGCTTCTTCTATTTTAGGTGCTGTAAATTTTATTACTACAGT
TATTAATATACGTTGAGGGGGTATACCACTTGAACGGCTTCCTCTTTTTGTCTGATCAGT
AAAGATTACAGCTATTTTACTTTTATTGTCCCTCCCTGTTTTAGCTGGAGCTATTACTAT
GCTTTTAACAGATCGAAATTTTAATACTGCATTCTTTGATCCGGCAGGAGG
>C073 [organism=Heleobia ascotanensis] [country=Chile:Ascotan spring 3a] isolate 3a12 cytochrome oxidase subunit I (COI) gene, partial sequence; mitochondrial
AGTTGGGACAGCTTTAAGTTTATTAATTCGAGCTGAACTAGGACAACCCGGAACTTTGCT
TGGTGACGATCAGCTTTATAATGTTATTGTTACTGCGCATGCGTTTGTAATAATTTTTTT
TTTAGTTATGCCTATAATAATTGGCGGGTTTGGGAATTGATTAATTCCTTTAATATTAGG
AGCTCCAGACATAGCTTTTCCCCGATTAAATAACATAAGTTTTTGATTATTACCGCCTGC
TCTTCTATTATTACTCTCTTCAGCTGCAGTTGAAAGTGGGGTAGGGACAGGATGAACTGT
TTATCCTCCTCTATCTGCAAATCTTGCTCATGCTGGTGGTTCTGTAGATCTTGCAATTTT
TTCTTTACATTTAGCAGGTGCTTCTTCTATTTTAGGTGCTGTAAATTTTATTACTACAAT
TATTAATATACGTTGAGGGGGTATGCCACTTGAACGGCTTCCTCTTTTTGTCTGATCAGT
AAAGATTACAGCTATTTTACTTTTATTGTCCCTCCCTGTTTTAGCTGGAGCTATTACTAT
GCTTTTAACAGATCGAAATTTTAATACTGCATTTTTTGATCCGGCAGGAGG
>C074 [organism=Heleobia ascotanensis] [country=Chile:Ascotan spring 3a] isolate 3a14 cytochrome oxidase subunit I (COI) gene, partial sequence; mitochondrial
AGTTGGGACAGCTTTAAGTTTATTAATTCGAGCTGAACTAGGACAACCTGGAACTTTACT
TGGTGACGATCAGCTTTATAATGTTATTGTTACTGCGCATGCGTTTGTAATAATTTTTTT
TTTAGTTATGCCTATGATAATTGGCGGGTTTGGGAATTGATTAATTCCTTTAATATTAGG
AGCTCCAGACATAGCTTTTCCCCGATTAAATAACATAAGTTTTTGATTATTACCTCCTGC
TCTTTTATTATTACTCTCTTCAGCTGCAGTTGAAAGTGGGGTAGGGACAGGATGAACTGT
CTATCCTCCTCTATCTGCAAATCTTGCTCATGCTGGTGGTTCTGTAGATCTTGCAATTTT
TTCTTTACATTTAGCAGGTGCTTCTTCTATTTTAGGTGCTGTAAATTTTATTACTACAGT
TATTAATATACGTTGAGGGGGTATACCACTTGAACGGCTTCCTCTTTTTGTCTGATCAGT
AAAGATTACAGCTATTTTACTTTTATTGTCCCTCCCTGTTTTAGCTGGAGCTATTACTAT
GCTTTTAACAGATCGAAATTTTAATACTGCATTCTTTGATCCGGCAGGAGG
>C075 [organism=Heleobia ascotanensis] [country=Chile:Ascotan spring 3a] isolate 3a15 cytochrome oxidase subunit I (COI) gene, partial sequence; mitochondrial
AGTTGGGACAGCTTTAAGTTTATTAATTCGAGCTGAACTAGGACAACCTGGAACTTTACT
TGGTGACGATCAGCTTTATAATGTTATTGTTACTGCGCATGCGTTTGTAATAATTTTTTT
TTTAGTTATGCCTATGATAATTGGCGGGTTTGGGAATTGATTAATTCCTTTAATATTGGG
AGCTCCAGACATAGCTTTTCCCCGATTAAATAACATAAGTTTTTGATTATTACCTCCTGC
TCTTTTATTATTACTCTCTTCAGCTGCAGTTGAAAGTGGGGTAGGGACAGGATGAACTGT
CTATCCTCCTCTATCTGCAAATCTTGCTCATGCTGGTGGTTCTGTAGATCTTGCAATTTT
TTCTTTACATTTAGCAGGTGCTTCTTCTATTTTAGGTGCTGTAAATTTTATTACTACAGT
TATTAATATACGTTGAGGGGGTATACCACTTGAACGGCTTCCTCTTTTTGTCTGATCAGT
AAAGATTACAGCTATTTTACTTTTATTGTCTCTCCCTGTTTTAGCTGGAGCTATTACTAT
GCTTTTAACAGATCGAAATTTTAATACTGCATTCTTTGATCCGGCAGGAGG
>C076 [organism=Heleobia ascotanensis] [country=Chile:Ascotan spring 3a] isolate 3a16 cytochrome oxidase subunit I (COI) gene, partial sequence; mitochondrial
AGTTGGGACAGCTTTAAGTTTATTAATTCGAGCTGAACTAGGACAACCCGGAACTTTGCT
TGGTGACGATCAGCTTTATAATGTTATTGTTACTGCGCATGCGTTTGTAATAATTTTTTT
TTTAGTTATGCCTATAATAATTGGCGGGTTTGGGAATTGATTAATTCCTTTAATATTAGG
AGCTCCAGACATAGCTTTTCCCCGATTAAATAACATAAGTTTTTGATTATTACCGCCTGC
TCTTCTATTATTACTCTCTTCAGCTGCAGTTGAAAGTGGGGTAGGGACAGGATGAACTGT
TTATCCTCCTCTATCTGCAAATCTTGCTCATGCTGGTGGTTCTGTAGATCTTGCAATTTT
TTCTTTACATTTAGCAGGTGCTTCTTCTATTTTAGGTGCTGTAAATTTTATTACTACAAT
TATTAATATACGTTGAGGGGGTATGCCACTTGAACGGCTTCCTCTTTTTGTCTGATCAGT
AAAGATTACAGCTATTTTACTTTTATTGTCCCTCCCTGTTTTAGCTGGAGCTATTACTAT
GCTTTTAACAGATCGAAATTTTAATACTGCATTTTTTGATCCGGCAGGAGG
>C077 [organism=Heleobia ascotanensis] [country=Chile:Ascotan spring 3a] isolate 3a2 cytochrome oxidase subunit I (COI) gene, partial sequence; mitochondrial
AGTTGGGACAGCTTTAAGTTTATTAATTCGAGCTGAACTAGGACAACCTGGAACTTTACT
TGGTGACGATCAGCTTTATAATGTTATTGTTACTGCGCATGCGTTTGTAATAATTTTTTT
TTTAGTTATGCCTATGATAATTGGCGGGTTTGGGAATTGATTAATTCCTTTAATATTAGG
AGCTCCAGACATAGCTTTTCCCCGATTAAATAACATAAGTTTTTGATTATTACCTCCTGC
TCTTTTATTATTACTCTCTTCAGCTGCAGTTGAAAGTGGGGTAGGGACAGGATGAACTGT
CTATCCTCCTCTATCTGCAAATCTTGCTCATGCTGGTGGTTCTGTAGATCTTGCAATTTT
TTCTTTACATTTAGCAGGTGCTTCTTCTATTTTAGGTGCTGTAAATTTTATTACTACAGT
TATTAATATACGTTGAGGGGGTATACCACTTGAACGGCTTCCTCTTTTTGTCTGATCAGT
AAAGATTACAGCTATTTTACTTTTATTGTCCCTCCCTGTTTTAGCTGGAGCTATTACTAT
GCTTTTAACAGATCGAAATTTTAATACTGCATTCTTTGATCCGGCAGGAGG
>C078 [organism=Heleobia ascotanensis] [country=Chile:Ascotan spring 3a] isolate 3a6 cytochrome oxidase subunit I (COI) gene, partial sequence; mitochondrial
AGTTGGGACAGCTTTAAGTTTATTAATTCGAGCTGAACTAGGACAACCTGGAACTTTACT
TGGTGACGATCAGCTTTATAATGTTATTGTTACTGCGCATGCGTTTGTAATAATTTTTTT
TTTAGTTATGCCTATGATAATTGGCGGGTTTGGGAATTGATTAATTCCTTTAATATTAGG
AGCTCCAGACATAGCTTTTCCCCGATTAAATAACATAAGTTTTTGATTATTACCTCCTGC
TCTTTTATTATTACTCTCTTCAGCTGCAGTTGAAAGTGGGGTAGGGACAGGATGAACTGT
CTATCCTCCTCTATCTGCAAATCTTGCTCATGCTGGTGGTTCTGTAGATCTTGCAATTTT
TTCTTTACATTTAGCAGGTGCTTCTTCTATTTTAGGTGCTGTAAATTTTATTACTACAGT
TATTAATATACGTTGAGGGGGTATACCACTTGAACGGCTTCCTCTTTTTGTCTGATCAGT
AAAGATTACAGCTATTTTACTTTTATTGTCCCTCCCTGTTTTAGCTGGAGCTATTACTAT
GCTTTTAACAGATCGAAATTTTAATACTGCATTCTTTGATCCGGCAGGAGG
>C079 [organism=Heleobia ascotanensis] [country=Chile:Ascotan spring 3a] isolate 3a7 cytochrome oxidase subunit I (COI) gene, partial sequence; mitochondrial
AGTTGGGACAGCTTTAAGTTTATTAATTCGAGCTGAACTAGGACAACCTGGAACTTTACT
TGGTGACGATCAGCTTTATAATGTTATTGTTACTGCGCATGCGTTTGTAATAATTTTTTT
TTTAGTTATGCCTATGATAATTGGCGGGTTTGGGAATTGATTAATTCCTTTAATATTGGG
AGCTCCAGACATAGCTTTTCCCCGATTAAATAACATAAGTTTTTGATTATTACCTCCTGC
TCTTTTATTATTACTCTCTTCAGCTGCAGTTGAAAGTGGGGTAGGGACAGGATGAACTGT
CTATCCTCCTCTATCTGCAAATCTTGCTCATGCTGGTGGTTCTGTAGATCTTGCAATTTT
TTCTTTACATTTAGCAGGTGCTTCTTCTATTTTAGGTGCTGTAAATTTTATTACTACAGT
TATTAATATACGTTGAGGGGGTATACCACTTGAACGGCTTCCTCTTTTTGTCTGATCAGT
AAAGATTACAGCTATTTTACTTTTATTGTCCCTCCCTGTTTTAGCTGGAGCTATTACTAT
GCTTTTAACAGATCGAAATTTTAATACTGCATTCTTTGATCCGGCAGGAGG
>C080 [organism=Heleobia ascotanensis] [country=Chile:Ascotan spring 3a] isolate 3a8 cytochrome oxidase subunit I (COI) gene, partial sequence; mitochondrial
AGTTGGGACAGCTTTAAGTTTATTAATTCGAGCTGAACTAGGACAACCCGGAACTTTGCT
TGGTGACGATCAGCTTTATAATGTTATTGTTACTGCGCATGCGTTTGTAATAATTTTTTT
TTTAGTTATGCCTATAATAATTGGCGGGTTTGGGAATTGATTAATTCCTTTAATATTAGG
AGCTCCAGACATAGCTTTTCCCCGATTAAATAACATAAGTTTTTGATTATTACCGCCTGC
TCTTCTATTATTACTCTCTTCAGCTGCAGTTGAAAGTGGGGTAGGGACAGGATGAACTGT
TTATCCTCCTCTATCTGCAAATCTTGCTCATGCTGGTGGTTCTGTAGATCTTGCAATTTT
TTCTTTACATTTAGCAGGTGCTTCTTCTATTTTAGGTGCTGTAAATTTTATTACTACAAT
TATTAATATACGTTGAGGGGGTATGCCACTTGAACGGCTTCCTCTTTTTGTCTGATCAGT
AAAGATTACAGCTATTTTACTTTTATTGTCCCTCCCTGTTTTAGCTGGAGCTATTACTAT
GCTTTTAACAGATCGAAATTTTAATACTGCATTTTTTGATCCGGCAGGAGG
>C081 [organism=Heleobia ascotanensis] [country=Chile:Ascotan spring 3a] isolate 3a9 cytochrome oxidase subunit I (COI) gene, partial sequence; mitochondrial
AGTTGGGACAGCTTTAAGTTTATTAATTCGAGCTGAACTAGGACAACCTGGAACTTTACT
TGGTGACGATCAGCTTTATAATGTTATTGTTACTGCGCATGCGTTTGTAATAATTTTTTT
TTTAGTTATGCCTATGATAATTGGCGGGTTTGGGAATTGATTAATTCCTTTAATATTAGG
AGCTCCAGACATAGCTTTTCCCCGATTAAATAACATAAGTTTTTGATTATTACCTCCTGC
TCTTTTATTATTACTCTCTTCAGCTGCAGTTGAAAGTGGGGTAGGGACAGGATGAACTGT
CTATCCTCCTCTATCTGCAAATCTTGCTCATGCTGGTGGTTCTGTAGATCTTGCAATTTT
TTCTTTACATTTAGCAGGTGCTTCTTCTATTTTAGGTGCTGTAAATTTTATTACTACAGT
TATTAATATACGTTGAGGGGGTATACCACTTGAACGGCTTCCTCTTTTTGTCTGATCAGT
AAAGATTACAGCTATTTTACTTTTATTGTCCCTCCCTGTTTTAGCTGGAGCTATTACTAT
GCTTTTAACAGATCGAAATTTTAATACTGCATTCTTTGATCCGGCAGGAGG
>C082 [organism=Heleobia ascotanensis] [country=Chile:Ascotan spring 3b] isolate 3b1 cytochrome oxidase subunit I (COI) gene, partial sequence; mitochondrial
AGTTGGGACAGCTTTAAGTTTATTAATTCGAGCTGAACTAGGACAACCTGGAACTTTACT
TGGTGACGATCAGCTTTATAATGTTATTGTTACTGCGCATGCGTTTGTAATAATTTTTTT
TTTAGTTATGCCTATGATAATTGGCGGGTTTGGGAATTGATTAATTCCTTTAATATTAGG
AGCTCCAGACATAGCTTTTCCCCGATTAAATAACATAAGTTTTTGATTATTACCTCCTGC
TCTTTTATTATTACTCTCTTCAGCTGCAGTTGAAAGTGGGGTAGGGACAGGATGAACTGT
CTATCCTCCTCTATCTGCAAATCTTGCTCATGCTGGTGGTTCTGTAGATCTTGCAATTTT
TTCTTTACATTTAGCAGGTGCTTCTTCTATTTTAGGTGCTGTAAATTTTATTACTACAGT
TATTAATATACGTTGAGGGGGTATACCACTTGAACGGCTTCCTCTTTTTGTCTGATCAGT
AAAGATTACAGCTATTTTACTTTTATTGTCCCTCCCTGTTTTAGCTGGAGCTATTACTAT
GCTTTTAACAGATCGAAATTTTAATACTGCATTCTTTGATCCGGCAGGAGG
>C083 [organism=Heleobia ascotanensis] [country=Chile:Ascotan spring 3b] isolate 3b10 cytochrome oxidase subunit I (COI) gene, partial sequence; mitochondrial
AGTTGGGACAGCTTTAAGTTTATTAATTCGAGCTGAACTAGGACAACCTGGAACTTTACT
TGGTGACGATCAGCTTTATAATGTTATTGTTACTGCGCATGCGTTTGTAATAATTTTTTT
TTTAGTTATGCCTATGATAATTGGCGGGTTTGGGAATTGATTAATTCCTTTAATATTAGG
AGCTCCAGACATAGCTTTTCCCCGATTAAATAACATAAGTTTTTGATTATTACCTCCTGC
TCTTTTATTATTACTCTCTTCAGCTGCAGTTGAAAGTGGGGTAGGGACAGGATGAACTGT
CTATCCTCCTCTATCTGCAAATCTTGCTCATGCTGGTGGTTCTGTAGATCTTGCAATTTT
TTCTTTACATTTAGCAGGTGCTTCTTCTATTTTAGGTGCTGTAAATTTTATTACTACAGT
TATTAATATACGTTGAGGGGGTATACCACTTGAACGGCTTCCTCTTTTTGTCTGATCAGT
AAAGATTACAGCTATTTTACTTTTATTGTCCCTCCCTGTTTTAGCTGGAGCTATTACTAT
GCTTTTAACAGATCGAAATTTTAATACTGCATTCTTTGATCCGGCAGGAGG
>C084 [organism=Heleobia ascotanensis] [country=Chile:Ascotan spring 3b] isolate 3b11 cytochrome oxidase subunit I (COI) gene, partial sequence; mitochondrial
AGTTGGGACAGCTTTAAGTTTATTAATTCGAGCTGAACTAGGACAACCTGGAACTTTACT
TGGTGACGATCAGCTTTATAATGTTATTGTTACTGCGCATGCGTTTGTAATAATTTTTTT
TTTAGTTATGCCTATGATAATTGGCGGGTTTGGGAATTGATTAATTCCTTTAATATTAGG
AGCTCCAGACATAGCTTTTCCCCGATTAAATAACATAAGTTTTTGATTATTACCTCCTGC
TCTTTTATTATTACTCTCTTCAGCTGCAGTTGAAAGTGGGGTAGGGACAGGATGAACTGT
CTATCCTCCTCTATCTGCAAATCTTGCTCATGCTGGTGGTTCTGTAGATCTTGCAATTTT
TTCTTTACATTTAGCAGGTGCTTCTTCTATTTTAGGTGCTGTAAATTTTATTACTACAGT
TATTAATATACGTTGAGGGGGTATACCACTTGAACGGCTTCCTCTTTTTGTCTGATCAGT
AAAGATTACAGCTATTTTACTTTTATTGTCCCTCCCTGTTTTAGCTGGAGCTATTACTAT
GCTTTTAACAGATCGAAATTTTAATACTGCATTCTTTGATCCGGCAGGAGG
>C085 [organism=Heleobia ascotanensis] [country=Chile:Ascotan spring 3b] isolate 3b12 cytochrome oxidase subunit I (COI) gene, partial sequence; mitochondrial
AGTTGGGACAGCTTTAAGTTTATTAATTCGAGCTGAACTAGGACAACCTGGAACTTTACT
TGGTGACGATCAGCTTTATAATGTTATTGTTACTGCGCATGCGTTTGTAATAATTTTTTT
TTTAGTTATGCCTATGATAATTGGCGGGTTTGGGAATTGATTAATTCCTTTAATATTGGG
AGCTCCAGACATAGCTTTTCCCCGATTAAATAACATAAGTTTTTGATTATTACCTCCTGC
TCTTTTATTATTACTCTCTTCAGCTGCAGTTGAAAGTGGGGTAGGGACAGGATGAACTGT
CTATCCTCCTCTATCTGCAAATCTTGCTCATGCTGGTGGTTCTGTAGATCTTGCAATTTT
TTCTTTACATTTAGCAGGTGCTTCTTCTATTTTAGGTGCTGTAAATTTTATTACTACAGT
TATTAATATACGTTGAGGGGGTATACCACTTGAACGGCTTCCTCTTTTTGTCTGATCAGT
AAAGATTACAGCTATTTTACTTTTATTGTCCCTCCCTGTTTTAGCTGGAGCTATTACTAT
GCTTTTAACAGATCGAAATTTTAATACTGCATTCTTTGATCCGGCAGGAGG
>C086 [organism=Heleobia ascotanensis] [country=Chile:Ascotan spring 3b] isolate A3b13 cytochrome oxidase subunit I (COI) gene, partial sequence; mitochondrial
AGTTGGGACAGCTTTAAGTTTATTAATTCGAGCTGAACTAGGACAACCTGGAACTTTACT
TGGTGACGATCAGCTTTATAATGTTATTGTTACTGCGCATGCGTTTGTAATAATTTTTTT
TTTAGTTATGCCTATGATAATTGGCGGGTTTGGGAATTGATTAATTCCTTTAATATTGGG
AGCTCCAGACATAGCTTTTCCCCGATTAAATAACATAAGTTTTTGATTATTACCTCCTGC
TCTTTTATTATTACTCTCTTCAGCTGCAGTTGAAAGTGGGGTAGGGACAGGATGAACTGT
CTATCCTCCTCTATCTGCAAATCTTGCTCATGCTGGTGGTTCTGTAGATCTTGCAATTTT
TTCTTTACATTTAGCAGGTGCTTCTTCTATTTTAGGTGCTGTAAATTTTATTACTACAGT
TATTAATATACGTTGAGGGGGTATACCACTTGAACGGCTTCCTCTTTTTGTCTGATCAGT
AAAGATTACAGCTATTTTACTTTTATTGTCCCTCCCTGTTTTAGCTGGAGCTATTACTAT
GCTTTTAACAGATCGAAATTTTAATACTGCATTCTTTGATCCGGCAGGAGG
>C087 [organism=Heleobia ascotanensis] [country=Chile:Ascotan spring 3b] isolate 3b14 cytochrome oxidase subunit I (COI) gene, partial sequence; mitochondrial
AGTTGGGACAGCTTTAAGTTTATTAATTCGAGCTGAACTAGGACAACCTGGAACTTTACT
TGGTGACGATCAGCTTTATAATGTTATTGTTACTGCGCATGCGTTTGTAATAATTTTTTT
TTTAGTTATGCCTATGATAATTGGCGGGTTTGGGAATTGATTAATTCCTTTAATATTGGG
AGCTCCAGACATAGCTTTTCCCCGATTAAATAACATAAGTTTTTGATTATTACCTCCTGC
TCTTTTATTATTACTTTCTTCAGCTGCAGTTGAAAGTGGGGTAGGGACAGGATGAACTGT
TTATCCTCCTCTATCTGCAAATCTTGCTCATGCTGGTGGTTCTGTAGATCTTGCAATTTT
TTCTTTACATTTAGCAGGTGCTTCTTCTATTTTAGGTGCTGTAAATTTTATTACTACAGT
TATTAATATACGTTGAGGGGGTATACCACTTGAACGGCTTCCTCTTTTTGTCTGATCAGT
AAAGATTACAGCTATTTTACTTTTATTGTCCCTCCCTGTTTTAGCTGGAGCTATTACTAT
GCTTTTAACAGATCGAAATTTTAATACTGCATTCTTTGATCCGGCAGGAGG
>C088 [organism=Heleobia ascotanensis] [country=Chile:Ascotan spring 3b] isolate 3b15 cytochrome oxidase subunit I (COI) gene, partial sequence; mitochondrial
AGTTGGGACAGCTTTAAGTTTATTAATTCGAGCTGAACTAGGACAACCCGGAACTTTGCT
TGGTGACGATCAGCTTTATAATGTTATTGTTACTGCGCATGCGTTTGTAATAATTTTTTT
TTTAGTTATGCCTATAATAATTGGCGGGTTTGGGAATTGATTAATTCCTTTAATATTAGG
AGCTCCAGACATAGCTTTTCCCCGATTAAATAACATAAGTTTTTGATTATTACCGCCTGC
TCTTCTATTATTACTCTCTTCAGCTGCAGTTGAAAGTGGGGTAGGGACAGGATGAACTGT
TTATCCTCCTCTATCTGCAAATCTTGCTCATGCTGGTGGTTCTGTAGATCTTGCAATTTT
TTCTTTACATTTAGCAGGTGCTTCTTCTATTTTAGGTGCTGTAAATTTTATTACTACAAT
TATTAATATACGTTGAGGGGGTATGCCACTTGAACGGCTTCCTCTTTTTGTCTGATCAGT
AAAGATTACAGCTATTTTACTTTTATTGTCCCTCCCTGTTTTAGCTGGAGCTATTACTAT
GCTTTTAACAGATCGAAATTTTAATACTGCATTTTTTGATCCGGCAGGAGG
>C089 [organism=Heleobia ascotanensis] [country=Chile:Ascotan spring 3b] isolate 3b5 cytochrome oxidase subunit I (COI) gene, partial sequence; mitochondrial
AGTTGGGACAGCTTTAAGTTTATTAATTCGAGCTGAACTAGGACAACCTGGAACTTTACT
TGGTGACGATCAGCTTTATAATGTTATTGTTACTGCGCATGCGTTTGTAATAATTTTTTT
TTTAGTTATGCCTATGATAATTGGCGGGTTTGGGAATTGATTAATTCCTTTAATATTGGG
AGCTCCAGACATAGCTTTTCCCCGATTAAATAACATAAGTTTTTGATTATTACCTCCTGC
TCTTTTATTATTACTCTCTTCAGCTGCAGTTGAAAGTGGGGTAGGGACAGGATGAACTGT
CTATCCTCCTCTATCTGCAAATCTTGCTCATGCTGGTGGTTCTGTAGATCTTGCAATTTT
TTCTTTACATTTAGCAGGTGCTTCTTCTATTTTAGGTGCTGTAAATTTTATTACTACAGT
TATTAATATACGTTGAGGGGGTATACCACTTGAACGGCTTCCTCTTTTTGTCTGATCAGT
AAAGATTACAGCTATTTTACTTTTATTGTCCCTCCCTGTTTTAGCTGGAGCTATTACTAT
GCTTTTAACAGATCGAAATTTTAATACTGCATTCTTTGATCCGGCAGGAGG
>C090 [organism=Heleobia ascotanensis] [country=Chile:Ascotan spring 3b] isolate 3b6 cytochrome oxidase subunit I (COI) gene, partial sequence; mitochondrial
AGTTGGGACAGCTTTAAGTTTATTAATTCGAGCTGAACTAGGACAACCTGGAACTTTACT
TGGTGACGATCAGCTTTATAATGTTATTGTTACTGCGCATGCGTTTGTAATAATTTTTTT
TTTAGTTATGCCTATGATAATTGGCGGGTTTGGGAATTGATTAATTCCTTTAATATTGGG
AGCTCCAGACATAGCTTTTCCCCGATTAAATAACATAAGTTTTTGATTATTACCTCCTGC
TCTTTTATTATTACTCTCTTCAGCTGCAGTTGAAAGTGGGGTAGGGACAGGATGAACTGT
CTATCCTCCTCTATCTGCAAATCTTGCTCATGCTGGTGGTTCTGTAGATCTTGCAATTTT
TTCTTTACATTTAGCAGGTGCTTCTTCTATTTTAGGTGCTGTAAATTTTATTACTACAGT
TATTAATATACGTTGAGGGGGTATACCACTTGAACGGCTTCCTCTTTTTGTCTGATCAGT
AAAGATTACAGCTATTTTACTTTTATTGTCCCTCCCTGTTTTAGCTGGAGCTATTACTAT
GCTTTTAACAGATCGAAATTTTAATACTGCATTCTTTGATCCGGCAGGAGG
>C091 [organism=Heleobia ascotanensis] [country=Chile:Ascotan spring 3b] isolate 3b7 cytochrome oxidase subunit I (COI) gene, partial sequence; mitochondrial
AGTTGGGACAGCTTTAAGTTTATTAATTCGAGCTGAACTAGGACAACCTGGAACTTTACT
TGGTGACGATCAGCTTTATAATGTTATTGTTACTGCGCATGCGTTTGTAATAATTTTTTT
TTTAGTTATGCCTATGATAATTGGCGGGTTTGGGAATTGATTAATTCCTTTAATATTAGG
AGCTCCAGACATAGCTTTTCCCCGATTAAATAACATAAGTTTTTGATTATTACCTCCTGC
TCTTTTATTATTACTCTCTTCAGCTGCAGTTGAAAGTGGGGTAGGGACAGGATGAACTGT
CTATCCTCCTCTATCTGCAAATCTTGCTCATGCTGGTGGTTCTGTAGATCTTGCAATTTT
TTCTTTACATTTAGCAGGTGCTTCTTCTATTTTAGGTGCTGTAAATTTTATTACTACAGT
TATTAATATACGTTGAGGGGGTATACCACTTGAACGGCTTCCTCTTTTTGTCTGATCAGT
AAAGATTACAGCTATTTTACTTTTATTGTCCCTCCCTGTTTTAGCTGGAGCTATTACTAT
GCTTTTAACAGATCGAAATTTTAATACTGCATTCTTTGATCCGGCAGGAGG
>C092 [organism=Heleobia ascotanensis] [country=Chile:Ascotan spring 3b] isolate 3b8 cytochrome oxidase subunit I (COI) gene, partial sequence; mitochondrial
AGTTGGGACAGCTTTAAGTTTATTAATTCGAGCTGAACTAGGACAACCCGGAACTTTGCT
TGGTGACGATCAGCTTTATAATGTTATTGTTACTGCGCATGCGTTTGTAATAATTTTTTT
TTTAGTTATGCCTATAATAATTGGCGGGTTTGGGAATTGATTAATTCCTTTAATATTAGG
AGCTCCAGACATAGCTTTTCCCCGATTAAATAACATAAGTTTTTGATTATTACCGCCTGC
TCTTCTATTATTACTCTCTTCAGCTGCAGTTGAAAGTGGGGTAGGGACAGGATGAACTGT
TTATCCTCCTCTATCTGCAAATCTTGCTCATGCTGGTGGTTCTGTAGATCTTGCAATTTT
TTCTTTACATTTAGCAGGTGCTTCTTCTATTTTAGGTGCTGTAAATTTTATTACTACAAT
TATTAATATACGTTGAGGGGGTATGCCACTTGAACGGCTTCCTCTTTTTGTCTGATCAGT
AAAGATTACAGCTATTTTACTTTTATTGTCCCTCCCTGTTTTAGCTGGAGCTATTACTAT
GCTTTTAACAGATCGAAATTTTAATACTGCATTTTTTGATCCGGCAGGAGG
>C093 [organism=Heleobia ascotanensis] [country=Chile:Ascotan spring 3b] isolate 3b9 cytochrome oxidase subunit I (COI) gene, partial sequence; mitochondrial
AGTTGGGACAGCTTTAAGTTTATTAATTCGAGCTGAACTAGGACAACCCGGAACTTTGCT
TGGTGACGATCAGCTTTATAATGTTATTGTTACTGCGCATGCGTTTGTAATAATTTTTTT
TTTAGTTATGCCTATAATAATTGGCGGGTTTGGGAATTGATTAATTCCTTTAATATTAGG
AGCTCCAGACATAGCTTTTCCCCGATTAAATAACATAAGTTTTTGATTATTACCGCCTGC
TCTTCTATTATTACTCTCTTCAGCTGCAGTTGAAAGTGGGGTAGGGACAGGATGAACTGT
TTATCCTCCTCTATCTGCAAATCTTGCTCATGCTGGTGGTTCTGTAGATCTTGCAATTTT
TTCTTTACATTTAGCAGGTGCTTCTTCTATTTTAGGTGCTGTAAATTTTATTACTACAAT
TATTAATATACGTTGAGGGGGTATGCCACTTGAACGGCTTCCTCTTTTTGTCTGATCAGT
AAAGATTACAGCTATTTTACTTTTATTGTCCCTCCCTGTTTTAGCTGGAGCTATTACTAT
GCTTTTAACAGATCGAAATTTTAATACTGCATTTTTTGATCCGGCAGGAGG
>C094 [organism=Heleobia ascotanensis] [country=Chile:Ascotan spring 4a] isolate 4a1 cytochrome oxidase subunit I (COI) gene, partial sequence; mitochondrial
AGTTGGGACAGCTTTAAGTTTATTAATTCGAGCTGAACTAGGACAACCCGGAACTTTGCT
TGGTGACGATCAGCTTTATAATGTTATTGTTACTGCGCATGCGTTTGTAATAATTTTTTT
TTTAGTTATGCCTATAATAATTGGCGGGTTTGGGAATTGATTAATTCCTTTAATATTAGG
AGCTCCAGACATAGCTTTTCCCCGATTAAATAACATAAGTTTTTGATTATTACCGCCTGC
TCTTCTATTATTACTCTCTTCAGCTGCAGTTGAAAGTGGGGTAGGGACAGGATGAACTGT
TTATCCTCCTCTATCTGCAAATCTTGCTCATGCTGGTGGTTCTGTAGATCTTGCAATTTT
TTCTTTACATTTAGCAGGTGCTTCTTCTATTTTAGGTGCTGTAAATTTTATTACTACAAT
TATTAATATACGTTGAGGGGGTATGCCACTTGAACGGCTTCCTCTTTTTGTCTGATCAGT
AAAGATTACAGCTATTTTACTTTTATTGTCCCTCCCTGTTTTAGCTGGAGCTATTACTAT
GCTTTTAACAGATCGAAATTTTAATACTGCATTTTTTGATCCGGCAGGAGG
>C095 [organism=Heleobia ascotanensis] [country=Chile:Ascotan spring 4a] isolate 4a11 cytochrome oxidase subunit I (COI) gene, partial sequence; mitochondrial
AGTTGGGACAGCTTTAAGTTTATTAATTCGAGCTGAACTAGGACAACCCGGAACTTTGCT
TGGTGACGATCAGCTTTATAATGTTATTGTTACTGCGCATGCGTTTGTAATAATTTTTTT
TTTAGTTATGCCTATAATAATTGGCGGGTTTGGGAATTGATTAATTCCTTTAATATTAGG
AGCTCCAGACATAGCTTTTCCCCGATTAAATAACATAAGTTTTTGATTATTACCGCCTGC
TCTTCTATTATTACTCTCTTCAGCTGCAGTTGAAAGTGGGGTAGGGACAGGATGAACTGT
TTATCCTCCTCTATCTGCAAATCTTGCTCATGCTGGTGGTTCTGTAGATCTTGCAATTTT
TTCTTTACATTTAGCAGGTGCTTCTTCTATTTTAGGTGCTGTAAATTTTATTACTACAAT
TATTAATATACGTTGAGGGGGTATGCCACTTGAACGGCTTCCTCTTTTTGTCTGATCAGT
AAAGATTACAGCTATTTTACTTTTATTGTCCCTCCCTGTTTTAGCTGGAGCTATTACTAT
GCTTTTAACAGATCGAAATTTTAATACTGCATTTTTTGATCCGGCAGGAGG
>C096 [organism=Heleobia ascotanensis] [country=Chile:Ascotan spring 4a] isolate 4a12 cytochrome oxidase subunit I (COI) gene, partial sequence; mitochondrial
AGTTGGGACAGCTTTAAGTTTATTAATTCGAGCTGAACTAGGACAACCTGGAACTTTACT
TGGTGACGATCAGCTTTATAATGTTATTGTTACTGCGCATGCGTTTGTAATAATTTTTTT
TTTAGTTATGCCTATGATAATTGGCGGGTTTGGGAATTGATTAATTCCTTTAATATTAGG
AGCTCCAGACATAGCTTTTCCCCGATTAAATAACATAAGTTTTTGATTATTACCTCCTGC
TCTTTTATTATTACTCTCTTCAGCTGCAGTTGAAAGTGGGGTAGGGACAGGATGAACTGT
CTATCCTCCTCTATCTGCAAATCTTGCTCATGCTGGTGGTTCTGTAGATCTTGCAATTTT
TTCTTTACATTTAGCAGGTGCTTCTTCTATTTTAGGTGCTGTAAATTTTATTACTACAGT
TATTAATATACGTTGAGGGGGTATACCACTTGAACGGCTTCCTCTTTTTGTCTGATCAGT
AAAGATTACAGCTATTTTACTTTTATTGTCCCTCCCTGTTTTAGCTGGAGCTATTACTAT
GCTTTTAACAGATCGAAATTTTAATACTGCATTCTTTGATCCGGCAGGAGG
>C097 [organism=Heleobia ascotanensis] [country=Chile:Ascotan spring 4a] isolate 4a13 cytochrome oxidase subunit I (COI) gene, partial sequence; mitochondrial
AGTTGGGACAGCTTTAAGTTTATTAATTCGAGCTGAACTAGGACAACCTGGAACTTTACT
TGGTGACGATCAGCTTTATAATGTTATTGTTACTGCGCATGCGTTTGTAATAATTTTTTT
TTTAGTTATGCCTATGATAATTGGCGGGTTTGGGAATTGATTAATTCCTTTAATATTGGG
AGCTCCAGACATAGCTTTTCCCCGATTAAATAACATAAGTTTTTGATTATTACCTCCTGC
TCTTTTATTATTACTCTCTTCAGCTGCAGTTGAAAGTGGGGTAGGGACAGGATGAACTGT
CTATCCTCCTCTATCTGCAAATCTTGCTCATGCTGGTGGTTCTGTAGATCTTGCAATTTT
TTCTTTACATTTAGCAGGTGCTTCTTCTATTTTAGGTGCTGTAAATTTTATTACTACAGT
TATTAATATACGTTGAGGGGGTATACCACTTGAACGGCTTCCTCTTTTTGTCTGATCAGT
AAAGATTACAGCTATTTTACTTTTATTGTCTCTCCCTGTTTTAGCTGGAGCTATTACTAT
GCTTTTAACAGATCGAAATTTTAATACTGCATTCTTTGATCCGGCAGGAGG
>C098 [organism=Heleobia ascotanensis] [country=Chile:Ascotan spring 4a] isolate 4a14 cytochrome oxidase subunit I (COI) gene, partial sequence; mitochondrial
AGTTGGGACAGCTTTAAGTTTATTAATTCGAGCTGAACTAGGACAACCCGGAACTTTGCT
TGGTGACGATCAGCTTTATAATGTTATTGTTACTGCGCATGCGTTTGTAATAATTTTTTT
TTTAGTTATGCCTATAATAATTGGCGGGTTTGGGAATTGATTAATTCCTTTAATATTAGG
AGCTCCAGACATAGCTTTTCCCCGATTAAATAACATAAGTTTTTGATTATTACCGCCTGC
TCTTCTATTATTACTCTCTTCAGCTGCAGTTGAAAGTGGGGTAGGGACAGGATGAACTGT
TTATCCTCCTCTATCTGCAAATCTTGCTCATGCTGGTGGTTCTGTAGATCTTGCAATTTT
TTCTTTACATTTAGCAGGTGCTTCTTCTATTTTAGGTGCTGTAAATTTTATTACTACAAT
TATTAATATACGTTGAGGGGGTATGCCACTTGAACGGCTTCCTCTTTTTGTCTGATCAGT
AAAGATTACAGCTATTTTACTTTTATTGTCCCTCCCTGTTTTAGCTGGAGCTATTACTAT
GCTTTTAACAGATCGAAATTTTAATACTGCATTTTTTGATCCGGCAGGAGG
>C099 [organism=Heleobia ascotanensis] [country=Chile:Ascotan spring 4a] isolate 4a15 cytochrome oxidase subunit I (COI) gene, partial sequence; mitochondrial
AGTTGGGACAGCTTTAAGTTTATTAATTCGAGCTGAACTAGGACAACCCGGAACTTTGCT
TGGTGACGATCAGCTTTATAATGTTATTGTTACTGCGCATGCGTTTGTAATAATTTTTTT
TTTAGTTATGCCTATAATAATTGGCGGGTTTGGGAATTGATTAATTCCTTTAATATTAGG
AGCTCCAGACATAGCTTTTCCCCGATTAAATAACATAAGTTTTTGATTATTACCGCCTGC
TCTTCTATTATTACTCTCTTCAGCTGCAGTTGAAAGTGGGGTAGGGACAGGATGAACTGT
TTATCCTCCTCTATCTGCAAATCTTGCTCATGCTGGTGGTTCTGTAGATCTTGCAATTTT
TTCTTTACATTTAGCAGGTGCTTCTTCTATTTTAGGTGCTGTAAATTTTATTACTACAAT
TATTAATATACGTTGAGGGGGTATGCCACTTGAACGGCTTCCTCTTTTTGTCTGATCAGT
AAAGATTACAGCTATTTTACTTTTATTGTCCCTCCCTGTTTTAGCTGGAGCTATTACTAT
GCTTTTAACAGATCGAAATTTTAATACTGCATTTTTTGATCCGGCAGGAGG
>C100 [organism=Heleobia ascotanensis] [country=Chile:Ascotan spring 4a] isolate 4a4 cytochrome oxidase subunit I (COI) gene, partial sequence; mitochondrial
AGTTGGGACAGCTTTAAGTTTATTAATTCGAGCTGAACTAGGACAACCTGGAACTTTACT
TGGTGACGATCAGCTTTATAATGTTATTGTTACTGCGCATGCGTTTGTAATAATTTTTTT
TTTAGTTATGCCTATGATAATTGGCGGGTTTGGGAATTGATTAATTCCTTTAATATTAGG
AGCTCCAGACATAGCTTTTCCCCGATTAAATAACATAAGTTTTTGATTATTACCTCCTGC
TCTTTTATTATTACTCTCTTCAGCTGCAGTTGAAAGTGGGGTAGGGACAGGATGAACTGT
CTATCCTCCTCTATCTGCAAATCTTGCTCATGCTGGTGGTTCTGTAGATCTTGCAATTTT
TTCTTTACATTTAGCAGGTGCTTCTTCTATTTTAGGTGCTGTAAATTTTATTACTACAGT
TATTAATATACGTTGAGGGGGTATACCACTTGAACGGCTTCCTCTTTTTGTCTGATCAGT
AAAGATTACAGCTATTTTACTTTTATTGTCCCTCCCTGTTTTAGCTGGAGCTATTACTAT
GCTTTTAACAGATCGAAATTTTAATACTGCATTCTTTGATCCGGCAGGAGG
>C101 [organism=Heleobia ascotanensis] [country=Chile:Ascotan spring 4a] isolate 4a5 cytochrome oxidase subunit I (COI) gene, partial sequence; mitochondrial
AGTTGGGACAGCTTTAAGTTTATTAATTCGAGCTGAACTAGGACAACCCGGAACTTTGCT
TGGTGACGATCAGCTTTATAATGTTATTGTTACTGCGCATGCGTTTGTAATAATTTTTTT
TTTAGTTATGCCTATAATAATTGGCGGGTTTGGGAATTGATTAATTCCTTTAATATTAGG
AGCTCCAGACATAGCTTTTCCCCGATTAAATAACATAAGTTTTTGATTATTACCGCCTGC
TCTTCTATTATTACTCTCTTCAGCTGCAGTTGAAAGTGGGGTAGGGACAGGATGAACTGT
TTATCCTCCTCTATCTGCAAATCTTGCTCATGCTGGTGGTTCTGTAGATCTTGCAATTTT
TTCTTTACATTTAGCAGGTGCTTCTTCTATTTTAGGTGCTGTAAATTTTATTACTACAAT
TATTAATATACGTTGAGGGGGTATGCCACTTGAACGGCTTCCTCTTTTTGTCTGATCAGT
AAAGATTACAGCTATTTTACTTTTATTGTCCCTCCCTGTTTTAGCTGGAGCTATTACTAT
GCTTTTAACAGATCGAAATTTTAATACTGCATTTTTTGATCCGGCAGGAGG
>C102 [organism=Heleobia ascotanensis] [country=Chile:Ascotan spring 4a] isolate 4a6 cytochrome oxidase subunit I (COI) gene, partial sequence; mitochondrial
AGTTGGGACAGCTTTAAGTTTATTAATTCGAGCTGAACTAGGACAACCCGGAACTTTGCT
TGGTGACGATCAGCTTTATAATGTTATTGTTACTGCGCATGCGTTTGTAATAATTTTTTT
TTTAGTTATGCCTATAATAATTGGCGGGTTTGGGAATTGATTAATTCCTTTAATATTAGG
AGCTCCAGACATAGCTTTTCCCCGATTAAATAACATAAGTTTTTGATTATTACCGCCTGC
TCTTCTATTATTACTCTCTTCAGCTGCAGTTGAAAGTGGGGTAGGGACAGGATGAACTGT
TTATCCTCCTCTATCTGCAAATCTTGCTCATGCTGGTGGTTCTGTAGATCTTGCAATTTT
TTCTTTACATTTAGCAGGTGCTTCTTCTATTTTAGGTGCTGTAAATTTTATTACTACAAT
TATTAATATACGTTGAGGGGGTATGCCACTTGAACGGCTTCCTCTTTTTGTCTGATCAGT
AAAGATTACAGCTATTTTACTTTTATTGTCCCTCCCTGTTTTAGCTGGAGCTATTACTAT
GCTTTTAACAGATCGAAATTTTAATACTGCATTTTTTGATCCGGCAGGAGG
>C103 [organism=Heleobia ascotanensis] [country=Chile:Ascotan spring 4a] isolate 4a7 cytochrome oxidase subunit I (COI) gene, partial sequence; mitochondrial
AGTTGGGACAGCTTTAAGTTTATTAATTCGAGCTGAACTAGGACAACCTGGAACTTTACT
TGGTGACGATCAGCTTTATAATGTTATTGTTACTGCGCATGCGTTTGTAATAATTTTTTT
TTTAGTTATGCCTATGATAATTGGCGGGTTTGGGAATTGATTAATTCCTTTAATATTGGG
AGCTCCAGACATAGCTTTTCCCCGATTAAATAACATAAGTTTTTGATTATTACCTCCTGC
TCTTTTATTATTACTCTCTTCAGCTGCAGTTGAAAGTGGGGTAGGGACAGGATGAACTGT
CTATCCTCCTCTATCTGCAAATCTTGCTCATGCTGGTGGTTCTGTAGATCTTGCAATTTT
TTCTTTACATTTAGCAGGTGCTTCTTCTATTTTAGGTGCTGTAAATTTTATTACTACAGT
TATTAATATACGTTGAGGGGGTATACCACTTGAACGGCTTCCTCTTTTTGTCTGATCAGT
AAAGATTACAGCTATTTTACTTTTATTGTCCCTCCCTGTTTTAGCTGGAGCTATTACTAT
GCTTTTAACAGATCGAAATTTTAATACTGCATTCTTTGATCCGGCAGGAGG
>C104 [organism=Heleobia ascotanensis] [country=Chile:Ascotan spring 4a] isolate 4a8 cytochrome oxidase subunit I (COI) gene, partial sequence; mitochondrial
AGTTGGGACAGCTTTAAGTTTATTAATTCGAGCTGAACTAGGACAACCCGGAACTTTGCT
TGGTGACGATCAGCTTTATAATGTTATTGTTACTGCGCATGCGTTTGTAATAATTTTTTT
TTTAGTTATGCCTATAATAATTGGCGGGTTTGGGAATTGATTAATTCCTTTAATATTAGG
AGCTCCAGACATAGCTTTTCCCCGATTAAATAACATAAGTTTTTGATTATTACCGCCTGC
TCTTCTATTATTACTCTCTTCAGCTGCAGTTGAAAGTGGGGTAGGGACAGGATGAACTGT
TTATCCTCCTCTATCTGCAAATCTTGCTCATGCTGGTGGTTCTGTAGATCTTGCAATTTT
TTCTTTACATTTAGCAGGTGCTTCTTCTATTTTAGGTGCTGTAAATTTTATTACTACAAT
TATTAATATACGTTGAGGGGGTATGCCACTTGAACGGCTTCCTCTTTTTGTCTGATCAGT
AAAGATTACAGCTATTTTACTTTTATTGTCCCTCCCTGTTTTAGCTGGAGCTATTACTAT
GCTTTTAACAGATCGAAATTTTAATACTGCATTTTTTGATCCGGCAGGAGG
>C105 [organism=Heleobia ascotanensis] [country=Chile:Ascotan spring 4a] isolate 4a9 cytochrome oxidase subunit I (COI) gene, partial sequence; mitochondrial
AGTTGGGACAGCTTTAAGTTTATTAATTCGAGCTGAACTAGGACAACCTGGAACTTTACT
TGGTGACGATCAGCTTTATAATGTTATTGTTACTGCGCATGCGTTTGTAATAATTTTTTT
TTTAGTTATGCCTATGATAATTGGCGGGTTTGGGAATTGATTAATTCCTTTAATATTGGG
AGCTCCAGACATAGCTTTTCCCCGATTAAATAACATAAGTTTTTGATTATTACCTCCTGC
TCTTTTATTATTACTCTCTTCAGCTGCAGTTGAAAGTGGGGTAGGGACAGGATGAACTGT
CTATCCTCCTCTATCTGCAAATCTTGCTCATGCTGGTGGTTCTGTAGATCTTGCAATTTT
TTCTTTACATTTAGCAGGTGCTTCTTCTATTTTAGGTGCTGTAAATTTTATTACTACAGT
TATTAATATACGTTGAGGGGGTATACCACTTGAACGGCTTCCTCTTTTTGTCTGATCAGT
AAAGATTACAGCTATTTTACTTTTATTGTCCCTCCCTGTTTTAGCTGGAGCTATTACTAT
GCTTTTAACAGATCGAAATTTTAATACTGCATTCTTTGATCCGGCAGGAGG
>C106 [organism=Heleobia ascotanensis] [country=Chile:Ascotan spring 4b] isolate 4b10 cytochrome oxidase subunit I (COI) gene, partial sequence; mitochondrial
AGTTGGGACAGCTTTAAGTTTATTAATTCGAGCTGAACTAGGACAACCCGGAACTTTGCT
TGGTGACGATCAGCTTTATAATGTTATTGTTACTGCGCATGCGTTTGTAATAATTTTTTT
TTTAGTTATGCCTATAATAATTGGCGGGTTTGGGAATTGATTAATTCCTTTAATATTAGG
AGCTCCAGACATAGCTTTTCCCCGATTAAATAACATAAGTTTTTGATTATTACCGCCTGC
TCTTCTATTATTACTCTCTTCAGCTGCAGTTGAAAGTGGGGTAGGGACAGGATGAACTGT
TTATCCTCCTCTATCTGCAAATCTTGCTCATGCTGGTGGTTCTGTAGATCTTGCAATTTT
TTCTTTACATTTAGCAGGTGCTTCTTCTATTTTAGGTGCTGTAAATTTTATTACTACAAT
TATTAATATACGTTGAGGGGGTATGCCACTTGAACGGCTTCCTCTTTTTGTCTGATCAGT
AAAGATTACAGCTATTTTACTTTTATTGTCCCTCCCTGTTTTAGCTGGAGCTATTACTAT
GCTTTTAACAGATCGAAATTTTAATACTGCATTTTTTGATCCGGCAGGAGG
>C107 [organism=Heleobia ascotanensis] [country=Chile:Ascotan spring 4b] isolate 4b12 cytochrome oxidase subunit I (COI) gene, partial sequence; mitochondrial
AGTTGGGACAGCTTTAAGTTTATTAATTCGAGCTGAACTAGGACAACCCGGAACTTTACT
TGGTGACGATCAGCTTTATAATGTTATTGTTACTGCGCATGCGTTTGTAATAATTTTTTT
TTTAGTTATGCCTATGATAATTGGCGGGTTTGGGAATTGATTAATTCCTTTAATATTAGG
AGCTCCAGACATAGCTTTTCCCCGATTAAATAACATAAGTTTTTGATTATTACCGCCTGC
TCTTCTATTATTACTCTCCTCAGCTGCAGTTGAAAGTGGGGTAGGGACAGGATGAACTGT
TTATCCTCCTCTATCTGCAAATCTTGCTCATGCTGGTGGTTCTGTAGATCTTGCAATTTT
TTCTTTACATTTAGCAGGTGCTTCTTCTATTTTAGGTGCTGTAAATTTTATTACTACAGT
TATTAATATACGTTGAGGGGGCATGCCACTTGAACGGCTTCCTCTTTTTGTCTGATCAGT
AAAGATTACAGCTATTTTACTTTTATTGTCCCTCCCTGTTTTAGCTGGAGCTATTACTAT
GCTTTTAACAGATCGAAATTTTAATACTGCATTCTTTGATCCGGCAGGAGG
>C108 [organism=Heleobia ascotanensis] [country=Chile:Ascotan spring 4b] isolate 4b15 cytochrome oxidase subunit I (COI) gene, partial sequence; mitochondrial
AGTTGGGACAGCTTTAAGTTTATTAATTCGAGCTGAACTAGGACAACCCGGAACTTTACT
TGGTGACGATCAGCTTTATAATGTTATTGTTACTGCGCATGCGTTTGTAATAATTTTTTT
TTTAGTTATGCCTATGATAATTGGCGGGTTTGGGAATTGATTAATTCCTTTAATATTAGG
AGCTCCAGACATAGCTTTTCCCCGATTAAATAACATAAGTTTTTGATTATTACCGCCTGC
TCTTCTATTATTACTCTCCTCAGCTGCAGTTGAAAGTGGGGTAGGGACAGGATGAACTGT
TTATCCTCCTCTATCTGCAAATCTTGCTCATGCTGGTGGTTCTGTAGATCTTGCAATTTT
TTCTTTACATTTAGCAGGTGCTTCTTCTATTTTAGGTGCTGTAAATTTTATTACTACAGT
TATTAATATACGTTGAGGGGGCATGCCACTTGAACGGCTTCCTCTTTTTGTCTGATCAGT
AAAGATTACAGCTATTTTACTTTTATTGTCCCTCCCTGTTTTAGCTGGAGCTATTACTAT
GCTTTTAACAGATCGAAATTTTAATACTGCATTCTTTGATCCGGCAGGAGG
>C109 [organism=Heleobia ascotanensis] [country=Chile:Ascotan spring 4b] isolate 4b16 cytochrome oxidase subunit I (COI) gene, partial sequence; mitochondrial
AGTTGGGACAGCTTTAAGTTTATTAATTCGAGCTGAACTAGGACAACCTGGAACTTTACT
TGGTGACGATCAGCTTTATAATGTTATTGTTACTGCGCATGCGTTTGTAATAATTTTTTT
TTTAGTTATGCCTATGATAATTGGCGGGTTTGGGAATTGATTAATTCCTTTAATATTAGG
AGCTCCAGACATAGCTTTTCCCCGATTAAATAACATAAGTTTTTGATTATTACCTCCTGC
TCTTTTATTATTACTCTCTTCAGCTGCAGTTGAAAGTGGGGTAGGGACAGGATGAACTGT
CTATCCTCCTCTATCTGCAAATCTTGCTCATGCTGGTGGTTCTGTAGATCTTGCAATTTT
TTCTTTACATTTAGCAGGTGCTTCTTCTATTTTAGGTGCTGTAAATTTTATTACTACAGT
TATTAATATACGTTGAGGGGGTATACCACTTGAACGGCTTCCTCTTTTTGTCTGATCAGT
AAAGATTACAGCTATTTTACTTTTATTGTCCCTCCCTGTTTTAGCTGGAGCTATTACTAT
GCTTTTAACAGATCGAAATTTTAATACTGCATTCTTTGATCCGGCAGGAGG
>C110 [organism=Heleobia ascotanensis] [country=Chile:Ascotan spring 4b] isolate 4b17 cytochrome oxidase subunit I (COI) gene, partial sequence; mitochondrial
AGTTGGGACAGCTTTAAGTTTATTAATTCGAGCTGAACTAGGACAACCTGGAACTTTACT
TGGTGACGATCAGCTTTATAATGTTATTGTTACTGCGCATGCGTTTGTAATAATTTTTTT
TTTAGTTATGCCTATGATAATTGGCGGGTTTGGGAATTGATTAATTCCTTTAATATTAGG
AGCTCCAGACATAGCTTTTCCCCGATTAAATAACATAAGTTTTTGATTATTACCTCCTGC
TCTTTTATTATTACTCTCTTCAGCTGCAGTTGAAAGTGGGGTAGGGACAGGATGAACTGT
CTATCCTCCTCTATCTGCAAATCTTGCTCATGCTGGTGGTTCTGTAGATCTTGCAATTTT
TTCTTTACATTTAGCAGGTGCTTCTTCTATTTTAGGTGCTGTAAATTTTATTACTACAGT
TATTAATATACGTTGAGGGGGTATACCACTTGAACGGCTTCCTCTTTTTGTCTGATCAGT
AAAGATTACAGCTATTTTACTTTTATTGTCCCTCCCTGTTTTAGCTGGAGCTATTACTAT
GCTTTTAACAGATCGAAATTTTAATACTGCATTCTTTGATCCGGCAGGAGG
>C111 [organism=Heleobia ascotanensis] [country=Chile:Ascotan spring 4b] isolate 4b18 cytochrome oxidase subunit I (COI) gene, partial sequence; mitochondrial
AGTTGGGACAGCTTTAAGTTTATTAATTCGAGCTGAACTAGGACAACCCGGAACTTTGCT
TGGTGACGATCAGCTTTATAATGTTATTGTTACTGCGCATGCGTTTGTAATAATTTTTTT
TTTAGTTATGCCTATAATAATTGGCGGGTTTGGGAATTGATTAATTCCTTTAATATTAGG
AGCTCCAGACATAGCTTTTCCCCGATTAAATAACATAAGTTTTTGATTATTACCGCCTGC
TCTTCTATTATTACTCTCTTCAGCTGCAGTTGAAAGTGGGGTAGGGACAGGATGAACTGT
TTATCCTCCTCTATCTGCAAATCTTGCTCATGCTGGTGGTTCTGTAGATCTTGCAATTTT
TTCTTTACATTTAGCAGGTGCTTCTTCTATTTTAGGTGCTGTAAATTTTATTACTACAAT
TATTAATATACGTTGAGGGGGTATGCCACTTGAACGGCTTCCTCTTTTTGTCTGATCAGT
AAAGATTACAGCTATTTTACTTTTATTGTCCCTCCCTGTTTTAGCTGGAGCTATTACTAT
GCTTTTAACAGATCGAAATTTTAATACTGCATTTTTTGATCCGGCAGGAGG
>C112 [organism=Heleobia ascotanensis] [country=Chile:Ascotan spring 4b] isolate 4b20 cytochrome oxidase subunit I (COI) gene, partial sequence; mitochondrial
AGTTGGGACAGCTTTAAGTTTATTAATTCGAGCTGAACTAGGACAACCCGGAACTTTGCT
TGGTGACGATCAGCTTTATAATGTTATTGTTACTGCGCATGCGTTTGTAATAATTTTTTT
TTTAGTTATGCCTATAATAATTGGCGGGTTTGGGAATTGATTAATTCCTTTAATATTAGG
AGCTCCAGACATAGCTTTTCCCCGATTAAATAACATAAGTTTTTGATTATTACCGCCTGC
TCTTCTATTATTACTCTCTTCAGCTGCAGTTGAAAGTGGGGTAGGGACAGGATGAACTGT
TTATCCTCCTCTATCTGCAAATCTTGCTCATGCTGGTGGTTCTGTAGATCTTGCAATTTT
TTCTTTACATTTAGCAGGTGCTTCTTCTATTTTAGGTGCTGTAAATTTTATTACTACAAT
TATTAATATACGTTGAGGGGGTATGCCACTTGAACGGCTTCCTCTTTTTGTCTGATCAGT
AAAGATTACAGCTATTTTACTTTTATTGTCCCTCCCTGTTTTAGCTGGAGCTATTACTAT
GCTTTTAACAGATCGAAATTTTAATACTGCATTTTTTGATCCGGCAGGAGG
>C113 [organism=Heleobia ascotanensis] [country=Chile:Ascotan spring 4b] isolate 4b21 cytochrome oxidase subunit I (COI) gene, partial sequence; mitochondrial
AGTTGGGACAGCTTTAAGTTTATTAATTCGAGCTGAACTAGGACAACCCGGAACTTTGCT
TGGTGACGATCAGCTTTATAATGTTATTGTTACTGCGCATGCGTTTGTAATAATTTTTTT
TTTAGTTATGCCTATAATAATTGGCGGGTTTGGGAATTGATTAATTCCTTTAATATTAGG
AGCTCCAGACATAGCTTTTCCCCGATTAAATAACATAAGTTTTTGATTATTACCGCCTGC
TCTTCTATTATTACTCTCTTCAGCTGCAGTTGAAAGTGGGGTAGGGACAGGATGAACTGT
TTATCCTCCTCTATCTGCAAATCTTGCTCATGCTGGTGGTTCTGTAGATCTTGCAATTTT
TTCTTTACATTTAGCAGGTGCTTCTTCTATTTTAGGTGCTGTAAATTTTATTACTACAAT
TATTAATATACGTTGAGGGGGTATGCCACTTGAACGGCTTCCTCTTTTTGTCTGATCAGT
AAAGATTACAGCTATTTTACTTTTATTGTCCCTCCCTGTTTTAGCTGGAGCTATTACTAT
GCTTTTAACAGATCGAAATTTTAATACTGCATTTTTTGATCCGGCAGGAGG
>C114 [organism=Heleobia ascotanensis] [country=Chile:Ascotan spring 4b] isolate 4b22 cytochrome oxidase subunit I (COI) gene, partial sequence; mitochondrial
AGTTGGGACAGCTTTAAGTTTATTAATTCGAGCTGAACTAGGACAACCCGGAACTTTGCT
TGGTGACGATCAGCTTTATAATGTTATTGTTACTGCGCATGCGTTTGTAATAATTTTTTT
TTTAGTTATGCCTATAATAATTGGCGGGTTTGGGAATTGATTAATTCCTTTAATATTAGG
AGCTCCAGACATAGCTTTTCCCCGATTAAATAACATAAGTTTTTGATTATTACCGCCTGC
TCTTCTATTATTACTCTCTTCAGCTGCAGTTGAAAGTGGGGTAGGGACAGGATGAACTGT
TTATCCTCCTCTATCTGCAAATCTTGCTCATGCTGGTGGTTCTGTAGATCTTGCAATTTT
TTCTTTACATTTAGCAGGTGCTTCTTCTATTTTAGGTGCTGTAAATTTTATTACTACAAT
TATTAATATACGTTGAGGGGGTATGCCACTTGAACGGCTTCCTCTTTTTGTCTGATCAGT
AAAGATTACAGCTATTTTACTTTTATTGTCCCTCCCTGTTTTAGCTGGAGCTATTACTAT
GCTTTTAACAGATCGAAATTTTAATACTGCATTTTTTGATCCGGCAGGAGG
>C115 [organism=Heleobia ascotanensis] [country=Chile:Ascotan spring 4b] isolate 4b23 cytochrome oxidase subunit I (COI) gene, partial sequence; mitochondrial
AGTTGGGACAGCTTTAAGTTTATTAATTCGAGCTGAACTAGGACAACCTGGAACTTTACT
TGGTGACGATCAGCTTTATAATGTTATTGTTACTGCGCATGCGTTTGTAATAATTTTTTT
TTTAGTTATGCCTATGATAATTGGCGGGTTTGGGAATTGATTAATTCCTTTAATATTAGG
AGCTCCAGACATAGCTTTTCCCCGATTAAATAACATAAGTTTTTGATTATTACCTCCTGC
TCTTTTATTATTACTTTCTTCAGCTGCAGTTGAAAGTGGGGTAGGGACAGGATGAACTGT
CTATCCTCCTCTATCTGCAAATCTTGCTCATGCTGGTGGTTCTGTAGATCTTGCAATTTT
TTCTTTACATTTAGCAGGTGCTTCTTCTATTTTAGGTGCTGTAAATTTTATTACTACAGT
TATTAATATACGTTGAGGGGGTATACCACTTGAACGGCTTCCTCTTTTTGTCTGATCAGT
AAAGATTACAGCTATTTTACTTTTATTGTCCCTCCCTGTTTTAGCTGGAGCTATTACTAT
GCTTTTAACAGATCGAAATTTTAATACTGCATTCTTTGATCCGGCAGGAGG
>C116 [organism=Heleobia ascotanensis] [country=Chile:Ascotan spring 4b] isolate 4b24 cytochrome oxidase subunit I (COI) gene, partial sequence; mitochondrial
AGTTGGGACAGCTTTAAGTTTATTAATTCGAGCTGAACTAGGACAACCCGGAACTTTGCT
TGGTGACGATCAGCTTTATAATGTTATTGTTACTGCGCATGCGTTTGTAATAATTTTTTT
TTTAGTTATGCCTATAATAATTGGCGGGTTTGGGAATTGATTAATTCCTTTAATATTAGG
AGCTCCAGACATAGCTTTTCCCCGATTAAATAACATAAGTTTTTGATTATTACCGCCTGC
TCTTCTATTATTACTCTCTTCAGCTGCAGTTGAAAGTGGGGTAGGGACAGGATGAACTGT
TTATCCTCCTCTATCTGCAAATCTTGCTCATGCTGGTGGTTCTGTAGATCTTGCAATTTT
TTCTTTACATTTAGCAGGTGCTTCTTCTATTTTAGGTGCTGTAAATTTTATTACTACAAT
TATTAATATACGTTGAGGGGGTATGCCACTTGAACGGCTTCCTCTTTTTGTCTGATCAGT
AAAGATTACAGCTATTTTACTTTTATTGTCCCTCCCTGTTTTAGCTGGAGCTATTACTAT
GCTTTTAACAGATCGAAATTTTAATACTGCATTTTTTGATCCGGCAGGAGG
>C117 [organism=Heleobia ascotanensis] [country=Chile:Ascotan spring 4b] isolate 4b6 cytochrome oxidase subunit I (COI) gene, partial sequence; mitochondrial
AGTTGGGACAGCTTTAAGTTTATTAATTCGAGCTGAACTAGGACAACCTGGAACTTTACT
TGGTGACGATCAGCTTTATAATGTTATTGTTACTGCGCATGCGTTTGTAATAATTTTTTT
TTTAGTTATGCCTATGATAATTGGCGGGTTTGGGAATTGATTAATTCCTTTAATATTAGG
AGCTCCAGACATAGCTTTTCCCCGATTAAATAACATAAGTTTTTGATTATTACCTCCTGC
TCTTTTATTATTACTCTCTTCAGCTGCAGTTGAAAGTGGGGTAGGGACAGGATGAACTGT
CTATCCTCCTCTATCTGCAAATCTTGCTCATGCTGGTGGTTCTGTAGATCTTGCAATTTT
TTCTTTACATTTAGCAGGTGCTTCTTCTATTTTAGGTGCTGTAAATTTTATTACTACAGT
TATTAATATACGTTGAGGGGGTATACCACTTGAACGGCTTCCTCTTTTTGTCTGATCAGT
AAAGATTACAGCTATTTTACTTTTATTGTCCCTCCCTGTTTTAGCTGGAGCTATTACTAT
GCTTTTAACAGATCGAAATTTTAATACTGCATTCTTTGATCCGGCAGGAGG
>C118 [organism=Heleobia ascotanensis] [country=Chile:Ascotan spring 4b] isolate 4b7 cytochrome oxidase subunit I (COI) gene, partial sequence; mitochondrial
AGTTGGGACAGCTTTAAGTTTATTAATTCGAGCTGAACTAGGACAACCTGGAACTTTACT
TGGTGACGATCAGCTTTATAATGTTATTGTTACTGCGCATGCGTTTGTAATAATTTTTTT
TTTAGTTATGCCTATGATAATTGGCGGGTTTGGGAATTGATTAATTCCTTTAATATTGGG
AGCTCCAGACATAGCTTTTCCCCGATTAAATAACATAAGTTTTTGATTATTACCTCCTGC
TCTTTTATTATTACTCTCTTCAGCTGCAGTTGAAAGTGGGGTAGGGACAGGATGAACTGT
CTATCCTCCTCTATCTGCAAATCTTGCTCATGCTGGTGGTTCTGTAGATCTTGCAATTTT
TTCTTTACATTTAGCAGGTGCTTCTTCTATTTTAGGTGCTGTAAATTTTATTACTACAGT
TATTAATATACGTTGAGGGGGTATACCACTTGAACGGCTTCCTCTTTTTGTCTGATCAGT
AAAGATTACAGCTATTTTACTTTTATTGTCCCTCCCTGTTTTAGCTGGAGCTATTACTAT
GCTTTTAACAGATCGAAATTTTAATACTGCATTCTTTGATCCGGCAGGAGG
>C119 [organism=Heleobia ascotanensis] [country=Chile:Ascotan spring 4b] isolate 4b8 cytochrome oxidase subunit I (COI) gene, partial sequence; mitochondrial
AGTTGGGACAGCTTTAAGTTTATTAATTCGAGCTGAACTAGGACAACCCGGAACTTTGCT
TGGTGACGATCAGCTTTATAATGTTATTGTTACTGCGCATGCGTTTGTAATAATTTTTTT
TTTAGTTATGCCTATAATAATTGGCGGGTTTGGGAATTGATTAATTCCTTTAATATTAGG
AGCTCCAGACATAGCTTTTCCCCGATTAAATAACATAAGTTTTTGATTATTACCGCCTGC
TCTTCTATTATTACTCTCTTCAGCTGCAGTTGAAAGTGGGGTAGGGACAGGATGAACTGT
TTATCCTCCTCTATCTGCAAATCTTGCTCATGCTGGTGGTTCTGTAGATCTTGCAATTTT
TTCTTTACATTTAGCAGGTGCTTCTTCTATTTTAGGTGCTGTAAATTTTATTACTACAAT
TATTAATATACGTTGAGGGGGTATGCCACTTGAACGGCTTCCTCTTTTTGTCTGATCAGT
AAAGATTACAGCTATTTTACTTTTATTGTCCCTCCCTGTTTTAGCTGGAGCTATTACTAT
GCTTTTAACAGATCGAAATTTTAATACTGCATTTTTTGATCCGGCAGGAGG
>C120 [organism=Heleobia ascotanensis] [country=Chile:Ascotan spring 4b] isolate 4b9 cytochrome oxidase subunit I (COI) gene, partial sequence; mitochondrial
AGTTGGGACAGCTTTAAGTTTATTAATTCGAGCTGAACTAGGACAACCTGGAACTTTACT
TGGTGACGATCAGCTTTATAATGTTATTGTTACTGCGCATGCGTTTGTAATAATTTTTTT
TTTAGTTATGCCTATGATAATTGGCGGGTTTGGGAATTGATTAATTCCTTTAATATTGGG
AGCTCCAGACATAGCTTTTCCCCGATTAAATAACATAAGTTTTTGATTATTACCTCCTGC
TCTTTTATTATTACTCTCTTCAGCTGCAGTTGAAAGTGGGGTAGGGACAGGATGAACTGT
CTATCCTCCTCTATCTGCAAATCTTGCTCATGCTGGTGGTTCTGTAGATCTTGCAATTTT
TTCTTTACATTTAGCAGGTGCTTCTTCTATTTTAGGTGCTGTAAATTTTATTACTACAGT
TATTAATATACGTTGAGGGGGTATACCACTTGAACGGCTTCCTCTTTTTGTCTGATCAGT
AAAGATTACAGCTATTTTACTTTTATTGTCCCTCCCTGTTTTAGCTGGAGCTATTACTAT
GCTTTTAACAGATCGAAATTTTAATACTGCATTCTTTGATCCGGCAGGAGG
>C121 [organism=Heleobia ascotanensis] [country=Chile:Ascotan spring 5a] isolate 5a10 cytochrome oxidase subunit I (COI) gene, partial sequence; mitochondrial
AGTTGGGACAGCTTTAAGTTTATTAATTCGAGCTGAACTAGGACAACCCGGAACTTTGCT
TGGTGACGATCAGCTTTATAATGTTATTGTTACTGCGCATGCGTTTGTAATAATTTTTTT
TTTAGTTATGCCTATAATAATTGGCGGGTTTGGGAATTGATTAATTCCTTTAATATTAGG
AGCTCCAGACATAGCTTTTCCCCGATTAAATAACATAAGTTTTTGATTATTACCGCCTGC
TCTTCTATTATTACTCTCTTCAGCTGCAGTTGAAAGTGGGGTAGGGACAGGATGAACTGT
TTATCCTCCTCTATCTGCAAATCTTGCTCATGCTGGTGGTTCTGTAGATCTTGCAATTTT
TTCTTTACATTTAGCAGGTGCTTCTTCTATTTTAGGTGCTGTAAATTTTATTACTACAAT
TATTAATATACGTTGAGGGGGTATGCCACTTGAACGGCTTCCTCTTTTTGTCTGATCAGT
AAAGATTACAGCTATTTTACTTTTATTGTCCCTCCCTGTTTTAGCTGGAGCTATTACTAT
GCTTTTAACAGATCGAAATTTTAATACTGCATTTTTTGATCCGGCAGGAGG
>C122 [organism=Heleobia ascotanensis] [country=Chile:Ascotan spring 5a] isolate 5a11 cytochrome oxidase subunit I (COI) gene, partial sequence; mitochondrial
AGTTGGGACAGCTTTAAGTTTATTAATTCGAGCTGAACTAGGACAACCCGGAACTTTGCT
TGGTGACGATCAGCTTTATAATGTTATTGTTACTGCGCATGCGTTTGTAATAATTTTTTT
TTTAGTTATGCCTATAATAATTGGCGGGTTTGGGAATTGATTAATTCCTTTAATATTAGG
AGCTCCAGACATAGCTTTTCCCCGATTAAATAACATAAGTTTTTGATTATTACCGCCTGC
TCTTCTATTATTACTCTCTTCAGCTGCAGTTGAAAGTGGGGTAGGGACAGGATGAACTGT
TTATCCTCCTCTATCTGCAAATCTTGCTCATGCTGGTGGTTCTGTAGATCTTGCAATTTT
TTCTTTACATTTAGCAGGTGCTTCTTCTATTTTAGGTGCTGTAAATTTTATTACTACAAT
TATTAATATACGTTGAGGGGGTATGCCACTTGAACGGCTTCCTCTTTTTGTCTGATCAGT
AAAGATTACAGCTATTTTACTTTTATTGTCCCTCCCTGTTTTAGCTGGAGCTATTACTAT
GCTTTTAACAGATCGAAATTTTAATACTGCATTTTTTGATCCGGCAGGAGG
>C123 [organism=Heleobia ascotanensis] [country=Chile:Ascotan spring 5a] isolate 5a12 cytochrome oxidase subunit I (COI) gene, partial sequence; mitochondrial
AGTTGGGACAGCTTTAAGTTTATTAATTCGAGCTGAACTAGGACAACCCGGAACTTTGCT
TGGTGACGATCAGCTTTATAATGTTATTGTTACTGCGCATGCGTTTGTAATAATTTTTTT
TTTAGTTATGCCTATAATAATTGGCGGGTTTGGGAATTGATTAATTCCTTTAATATTAGG
AGCTCCAGACATAGCTTTTCCCCGATTAAATAACATAAGTTTTTGATTATTACCGCCTGC
TCTTCTATTATTACTCTCTTCAGCTGCAGTTGAAAGTGGGGTAGGGACAGGATGAACTGT
TTATCCTCCTCTATCTGCAAATCTTGCTCATGCTGGTGGTTCTGTAGATCTTGCAATTTT
TTCTTTACATTTAGCAGGTGCTTCTTCTATTTTAGGTGCTGTAAATTTTATTACTACAAT
TATTAATATACGTTGAGGGGGTATGCCACTTGAACGGCTTCCTCTTTTTGTCTGATCAGT
AAAGATTACAGCTATTTTACTTTTATTGTCCCTCCCTGTTTTAGCTGGAGCTATTACTAT
GCTTTTAACAGATCGAAATTTTAATACTGCATTTTTTGATCCGGCAGGAGG
>C124 [organism=Heleobia ascotanensis] [country=Chile:Ascotan spring 5a] isolate 5a13 cytochrome oxidase subunit I (COI) gene, partial sequence; mitochondrial
AGTTGGGACAGCTTTAAGTTTATTAATTCGAGCTGAACTAGGACAACCCGGAACTTTGCT
TGGTGACGATCAGCTTTATAATGTTATTGTTACTGCGCATGCGTTTGTAATAATTTTTTT
TTTAGTTATGCCTATAATAATTGGCGGGTTTGGGAATTGATTAATTCCTTTAATATTAGG
AGCTCCAGACATAGCTTTTCCCCGATTAAATAACATAAGTTTTTGATTATTACCGCCTGC
TCTTTTATTATTACTCTCTTCAGCTGCAGTTGAAAGTGGGGTAGGGACAGGATGAACTGT
TTATCCTCCTCTATCTGCAAATCTTGCTCATGCTGGTGGTTCTGTAGATCTTGCAATTTT
TTCTTTACATTTAGCAGGTGCTTCTTCTATTTTAGGTGCTGTAAATTTTATTACTACAAT
TATTAATATACGTTGAGGGGGTATGCCACTTGAACGGCTTCCTCTTTTTGTCTGATCAGT
AAAGATTACAGCTATTTTACTTTTATTGTCCCTCCCTGTTTTAGCTGGAGCTATTACTAT
GCTTTTAACAGATCGAAATTTTAATACTGCATTTTTTGATCCGGCAGGAGG
>C125 [organism=Heleobia ascotanensis] [country=Chile:Ascotan spring 5a] isolate 5a15 cytochrome oxidase subunit I (COI) gene, partial sequence; mitochondrial
AGTTGGGACAGCTTTAAGTTTATTAATTCGAGCTGAACTAGGACAACCTGGAACTTTACT
TGGTGACGATCAGCTTTATAATGTTATTGTTACTGCGCATGCGTTTGTAATAATTTTTTT
TTTAGTTATGCCTATGATAATTGGCGGGTTTGGGAATTGATTAATTCCTTTAATATTAGG
AGCTCCAGACATAGCTTTTCCCCGATTAAATAACATAAGTTTTTGATTATTACCTCCTGC
TCTTTTATTATTACTCTCTTCAGCTGCAGTTGAAAGTGGGGTAGGGACAGGATGAACTGT
CTATCCTCCTCTATCTGCAAATCTTGCTCATGCTGGTGGTTCTGTAGATCTTGCAATTTT
TTCTTTACATTTAGCAGGTGCTTCTTCTATTTTAGGTGCTGTAAATTTTATTACTACAGT
TATTAATATACGTTGAGGGGGTATACCACTTGAACGGCTTCCTCTTTTTGTCTGATCAGT
AAAGATTACAGCTATTTTACTTTTATTGTCCCTCCCTGTTTTAGCTGGAGCTATTACTAT
GCTTTTAACAGATCGAAATTTTAATACTGCATTCTTTGATCCGGCAGGAGG
>C126 [organism=Heleobia ascotanensis] [country=Chile:Ascotan spring 5a] isolate 5a2 cytochrome oxidase subunit I (COI) gene, partial sequence; mitochondrial
AGTTGGGACAGCTTTAAGTTTATTAATTCGAGCTGAACTAGGACAACCCGGAACTTTGCT
TGGTGACGATCAGCTTTATAATGTTATTGTTACTGCGCATGCGTTTGTAATAATTTTTTT
TTTAGTTATGCCTATAATAATTGGCGGGTTTGGGAATTGATTAATTCCTTTAATATTAGG
AGCTCCAGACATAGCTTTTCCCCGATTAAATAACATAAGTTTTTGATTATTACCGCCTGC
TCTTCTATTATTACTCTCTTCAGCTGCAGTTGAAAGTGGGGTAGGGACAGGATGAACTGT
TTATCCTCCTCTATCTGCAAATCTTGCTCATGCTGGTGGTTCTGTAGATCTTGCAATTTT
TTCTTTACATTTAGCAGGTGCTTCTTCTATTTTAGGTGCTGTAAATTTTATTACTACAAT
TATTAATATACGTTGAGGGGGTATGCCACTTGAACGGCTTCCTCTTTTTGTCTGATCAGT
AAAGATTACAGCTATTTTACTTTTATTGTCCCTCCCTGTTTTAGCTGGAGCTATTACTAT
GCTTTTAACAGATCGAAATTTTAATACTGCATTTTTTGATCCGGCAGGAGG
>C127 [organism=Heleobia ascotanensis] [country=Chile:Ascotan spring 5a] isolate 5a3 cytochrome oxidase subunit I (COI) gene, partial sequence; mitochondrial
AGTTGGGACAGCTTTAAGTTTATTAATTCGAGCTGAACTAGGACAACCTGGAACTTTACT
TGGTGACGATCAGCTTTATAATGTTATTGTTACTGCGCATGCGTTTGTAATAATTTTTTT
TTTAGTTATGCCTATGATAATTGGCGGGTTTGGGAATTGATTAATTCCTTTAATATTGGG
AGCTCCAGACATAGCTTTTCCCCGATTAAATAACATAAGTTTTTGATTATTACCTCCTGC
TCTTTTATTATTACTCTCTTCAGCTGCAGTTGAAAGTGGGGTAGGGACAGGATGAACTGT
CTATCCTCCTCTATCTGCAAATCTTGCTCATGCTGGTGGTTCTGTAGATCTTGCAATTTT
TTCTTTACATTTAGCAGGTGCTTCTTCTATTTTAGGTGCTGTAAATTTTATTACTACAGT
TATTAATATACGTTGAGGGGGTATACCACTTGAACGGCTTCCTCTTTTTGTCTGATCAGT
AAAGATTACAGCTATTTTACTTTTATTGTCCCTCCCTGTTTTAGCTGGAGCTATTACTAT
GCTTTTAACAGATCGAAATTTTAATACTGCATTCTTTGATCCGGCAGGAGG
>C128 [organism=Heleobia ascotanensis] [country=Chile:Ascotan spring 5a] isolate 5a6 cytochrome oxidase subunit I (COI) gene, partial sequence; mitochondrial
AGTTGGGACAGCTTTAAGTTTATTAATTCGAGCTGAACTAGGACAACCCGGAACTTTGCT
TGGTGACGATCAGCTTTATAATGTTATTGTTACTGCGCATGCGTTTGTAATAATTTTTTT
TTTAGTTATGCCTATAATAATTGGCGGGTTTGGGAATTGATTAATTCCTTTAATATTAGG
AGCTCCAGACATAGCTTTTCCCCGATTAAATAACATAAGTTTTTGATTATTACCGCCTGC
TCTTCTATTATTACTCTCTTCAGCTGCAGTTGAAAGTGGGGTAGGGACAGGATGAACTGT
TTATCCTCCTCTATCTGCAAATCTTGCTCATGCTGGTGGTTCTGTAGATCTTGCAATTTT
TTCTTTACATTTAGCAGGTGCTTCTTCTATTTTAGGTGCTGTAAATTTTATTACTACAAT
TATTAATATACGTTGAGGGGGTATGCCACTTGAACGGCTTCCTCTTTTTGTCTGATCAGT
AAAGATTACAGCTATTTTACTTTTATTGTCCCTCCCTGTTTTAGCTGGAGCTATTACTAT
GCTTTTAACAGATCGAAATTTTAATACTGCATTTTTTGATCCGGCAGGAGG
>C129 [organism=Heleobia ascotanensis] [country=Chile:Ascotan spring 5a] isolate 5a7 cytochrome oxidase subunit I (COI) gene, partial sequence; mitochondrial
AGTTGGGACAGCTTTAAGTTTATTAATTCGAGCTGAACTAGGACAACCCGGAACTTTGCT
TGGTGACGATCAGCTTTATAATGTTATTGTTACTGCGCATGCGTTTGTAATAATTTTTTT
TTTAGTTATGCCTATAATAATTGGCGGGTTTGGGAATTGATTAATTCCTTTAATATTAGG
AGCTCCAGACATAGCTTTTCCCCGATTAAATAACATAAGTTTTTGATTATTACCGCCTGC
TCTTCTATTATTACTCTCTTCAGCTGCAGTTGAAAGTGGGGTAGGGACAGGATGAACTGT
TTATCCTCCTCTATCTGCAAATCTTGCTCATGCTGGTGGTTCTGTAGATCTTGCAATTTT
TTCTTTACATTTAGCAGGTGCTTCTTCTATTTTAGGTGCTGTAAATTTTATTACTACAAT
TATTAATATACGTTGAGGGGGTATGCCACTTGAACGGCTTCCTCTTTTTGTCTGATCAGT
AAAGATTACAGCTATTTTACTTTTATTGTCCCTCCCTGTTTTAGCTGGAGCTATTACTAT
GCTTTTAACAGATCGAAATTTTAATACTGCATTTTTTGATCCGGCAGGAGG
>C130 [organism=Heleobia ascotanensis] [country=Chile:Ascotan spring 5a] isolate 5a8 cytochrome oxidase subunit I (COI) gene, partial sequence; mitochondrial
AGTTGGGACAGCTTTAAGTTTATTAATTCGAGCTGAACTAGGACAACCCGGAACTTTGCT
TGGTGACGATCAGCTTTATAATGTTATTGTTACTGCGCATGCGTTTGTAATAATTTTTTT
TTTAGTTATGCCTATAATAATTGGCGGGTTTGGGAATTGATTAATTCCTTTAATATTAGG
AGCTCCAGACATAGCTTTTCCCCGATTAAATAACATAAGTTTTTGATTATTACCGCCTGC
TCTTCTATTATTACTCTCTTCAGCTGCAGTTGAAAGTGGGGTAGGGACAGGATGAACTGT
TTATCCTCCTCTATCTGCAAATCTTGCTCATGCTGGTGGTTCTGTAGATCTTGCAATTTT
TTCTTTACATTTAGCAGGTGCTTCTTCTATTTTAGGTGCTGTAAATTTTATTACTACAAT
TATTAATATACGTTGAGGGGGTATGCCACTTGAACGGCTTCCTCTTTTTGTCTGATCAGT
AAAGATTACAGCTATTTTACTTTTATTGTCCCTCCCTGTTTTAGCTGGAGCTATTACTAT
GCTTTTAACAGATCGAAATTTTAATACTGCATTTTTTGATCCGGCAGGAGG
>C131 [organism=Heleobia ascotanensis] [country=Chile:Ascotan spring 5a] isolate 5a9 cytochrome oxidase subunit I (COI) gene, partial sequence; mitochondrial
AGTTGGGACAGCTTTAAGTTTATTAATTCGAGCTGAACTAGGACAACCCGGAACTTTGCT
TGGTGACGATCAGCTTTATAATGTTATTGTTACTGCGCATGCGTTTGTAATAATTTTTTT
TTTAGTTATGCCTATAATAATTGGCGGGTTTGGGAATTGATTAATTCCTTTAATATTAGG
AGCTCCAGACATAGCTTTTCCCCGATTAAATAACATAAGTTTTTGATTATTACCGCCTGC
TCTTCTATTATTACTCTCTTCAGCTGCAGTTGAAAGTGGGGTAGGGACAGGATGAACTGT
TTATCCTCCTCTATCTGCAAATCTTGCTCATGCTGGTGGTTCTGTAGATCTTGCAATTTT
TTCTTTACATTTAGCAGGTGCTTCTTCTATTTTAGGTGCTGTAAATTTTATTACTACAAT
TATTAATATACGTTGAGGGGGTATGCCACTTGAACGGCTTCCTCTTTTTGTCTGATCAGT
AAAGATTACAGCTATTTTACTTTTATTGTCCCTCCCTGTTTTAGCTGGAGCTATTACTAT
GCTTTTAACAGATCGAAATTTTAATACTGCATTTTTTGATCCGGCAGGAGG
>C132 [organism=Heleobia ascotanensis] [country=Chile:Ascotan spring 5b] isolate 5b1 cytochrome oxidase subunit I (COI) gene, partial sequence; mitochondrial
AGTTGGGACAGCTTTAAGTTTATTAATTCGAGCTGAACTAGGACAACCTGGAACTTTACT
TGGTGACGATCAGCTTTATAATGTTATTGTTACTGCGCATGCGTTTGTAATAATTTTTTT
TTTAGTTATGCCTATGATAATTGGCGGGTTTGGGAATTGATTAATTCCTTTAATATTGGG
AGCTCCAGACATAGCTTTTCCCCGATTAAATAACATAAGTTTTTGATTATTACCTCCTGC
TCTTTTATTATTACTCTCTTCAGCTGCAGTTGAAAGTGGGGTAGGGACAGGATGAACTGT
CTATCCTCCTCTATCTGCAAATCTTGCTCATGCTGGTGGTTCTGTAGATCTTGCAATTTT
TTCTTTACATTTAGCAGGTGCTTCTTCTATTTTAGGTGCTGTAAATTTTATTACTACAGT
TATTAATATACGTTGAGGGGGTATACCACTTGAACGGCTTCCTCTTTTTGTCTGATCAGT
AAAGATTACAGCTATTTTACTTTTATTGTCCCTCCCTGTTTTAGCTGGAGCTATTACTAT
GCTTTTAACAGATCGAAATTTTAATACTGCATTCTTTGATCCGGCAGGAGG
>C133 [organism=Heleobia ascotanensis] [country=Chile:Ascotan spring 5b] isolate s5b10 cytochrome oxidase subunit I (COI) gene, partial sequence; mitochondrial
AGTTGGGACAGCTTTAAGTTTATTAATTCGAGCTGAACTAGGACAACCTGGAACTTTACT
TGGTGACGATCAGCTTTATAATGTTATTGTTACTGCGCATGCGTTTGTAATAATTTTTTT
TTTAGTTATGCCTATGATAATTGGCGGGTTTGGGAATTGATTAATTCCTTTAATATTGGG
AGCTCCAGACATAGCTTTTCCCCGATTAAATAACATAAGTTTTTGATTATTACCTCCTGC
TCTTTTATTATTACTCTCTTCAGCTGCAGTTGAAAGTGGGGTAGGGACAGGATGAACTGT
CTATCCTCCTCTATCTGCAAATCTTGCTCATGCTGGTGGTTCTGTAGATCTTGCAATTTT
TTCTTTACATTTAGCAGGTGCTTCTTCTATTTTAGGTGCTGTAAATTTTATTACTACAGT
TATTAATATACGTTGAGGGGGTATACCACTTGAACGGCTTCCTCTTTTTGTCTGATCAGT
AAAGATTACAGCTATTTTACTTTTATTGTCCCTCCCTGTTTTAGCTGGAGCTATTACTAT
GCTTTTAACAGATCGAAATTTTAATACTGCATTCTTTGATCCGGCAGGAGG
>C134 [organism=Heleobia ascotanensis] [country=Chile:Ascotan spring 5b] isolate 5b11 cytochrome oxidase subunit I (COI) gene, partial sequence; mitochondrial
AGTTGGGACAGCTTTAAGTTTATTAATTCGAGCTGAACTAGGACAACCCGGAACTTTGCT
TGGTGACGATCAGCTTTATAATGTTATTGTTACTGCGCATGCGTTTGTAATAATTTTTTT
TTTAGTTATGCCTATAATAATTGGCGGGTTTGGGAATTGATTAATTCCTTTAATATTAGG
AGCTCCAGACATAGCTTTTCCCCGATTAAATAACATAAGTTTTTGATTATTACCGCCTGC
TCTTCTATTATTACTCTCTTCAGCTGCAGTTGAAAGTGGGGTAGGGACAGGATGAACTGT
TTATCCTCCTCTATCTGCAAATCTTGCTCATGCTGGTGGTTCTGTAGATCTTGCAATTTT
TTCTTTACATTTAGCAGGTGCTTCTTCTATTTTAGGTGCTGTAAATTTTATTACTACAAT
TATTAATATACGTTGAGGGGGTATGCCACTTGAACGGCTTCCTCTTTTTGTCTGATCAGT
AAAGATTACAGCTATTTTACTTTTATTGTCCCTCCCTGTTTTAGCTGGAGCTATTACTAT
GCTTTTAACAGATCGAAATTTTAATACTGCATTTTTTGATCCGGCAGGAGG
>C135 [organism=Heleobia ascotanensis] [country=Chile:Ascotan spring 5b] isolate 5b12 cytochrome oxidase subunit I (COI) gene, partial sequence; mitochondrial
AGTTGGGACAGCTTTAAGTTTATTAATTCGAGCTGAACTAGGACAACCTGGAACTTTACT
TGGTGACGATCAGCTTTATAATGTTATTGTTACTGCGCATGCGTTTGTAATAATTTTTTT
TTTAGTTATGCCTATGATAATTGGCGGGTTTGGGAATTGATTAATTCCTTTAATATTGGG
AGCTCCAGACATAGCTTTTCCCCGATTAAATAACATAAGTTTTTGATTATTACCTCCTGC
TCTTTTATTATTACTCTCTTCAGCTGCAGTTGAAAGTGGGGTAGGGACAGGATGAACTGT
CTATCCTCCTCTATCTGCAAATCTTGCTCATGCTGGTGGTTCTGTAGATCTTGCAATTTT
TTCTTTACATTTAGCAGGTGCTTCTTCTATTTTAGGTGCTGTAAATTTTATTACTACAGT
TATTAATATACGTTGAGGGGGTATACCACTTGAACGGCTTCCTCTTTTTGTCTGATCAGT
AAAGATTACAGCTATTTTACTTTTATTGTCCCTCCCTGTTTTAGCTGGAGCTATTACTAT
GCTTTTAACAGATCGAAATTTTAATACTGCATTCTTTGATCCGGCAGGAGG
>C136 [organism=Heleobia ascotanensis] [country=Chile:Ascotan spring 5b] isolate 5b13 cytochrome oxidase subunit I (COI) gene, partial sequence; mitochondrial
AGTTGGGACAGCTTTAAGTTTATTAATTCGAGCTGAACTAGGACAACCTGGAACTTTACT
TGGTGACGATCAGCTTTATAATGTTATTGTTACTGCGCATGCGTTTGTAATAATTTTTTT
TTTAGTTATGCCTATGATAATTGGCGGGTTTGGGAATTGATTAATTCCTTTAATATTGGG
AGCTCCAGACATAGCTTTTCCCCGATTAAATAACATAAGTTTTTGATTATTACCTCCTGC
TCTTTTATTATTACTCTCTTCAGCTGCAGTTGAAAGTGGGGTAGGGACAGGATGAACTGT
CTATCCTCCTCTATCTGCAAATCTTGCTCATGCTGGTGGTTCTGTAGATCTTGCAATTTT
TTCTTTACATTTAGCAGGTGCTTCTTCTATTTTAGGTGCTGTAAATTTTATTACTACAGT
TATTAATATACGTTGAGGGGGTATACCACTTGAACGGCTTCCTCTTTTTGTCTGATCAGT
AAAGATTACAGCTATTTTACTTTTATTGTCCCTCCCTGTTTTAGCTGGAGCTATTACTAT
GCTTTTAACAGATCGAAATTTTAATACTGCATTCTTTGATCCGGCAGGAGG
>C137 [organism=Heleobia ascotanensis] [country=Chile:Ascotan spring 5b] isolate 5b14 cytochrome oxidase subunit I (COI) gene, partial sequence; mitochondrial
AGTTGGGACAGCTTTAAGTTTATTAATTCGAGCTGAACTAGGACAACCTGGAACTTTACT
TGGTGACGATCAGCTTTATAATGTTATTGTTACTGCGCATGCGTTTGTAATAATTTTTTT
TTTAGTTATGCCTATGATAATTGGCGGGTTTGGGAATTGATTAATTCCTTTAATATTGGG
AGCTCCAGACATAGCTTTTCCCCGATTAAATAACATAAGTTTTTGATTATTACCTCCTGC
TCTTTTATTATTACTCTCTTCAGCTGCAGTTGAAAGTGGGGTAGGGACAGGATGAACTGT
CTATCCTCCTCTATCTGCAAATCTTGCTCATGCTGGTGGTTCTGTAGATCTTGCAATTTT
TTCTTTACATTTAGCAGGTGCTTCTTCTATTTTAGGTGCTGTAAATTTTATTACTACAGT
TATTAATATACGTTGAGGGGGTATACCACTTGAACGGCTTCCTCTTTTTGTCTGATCAGT
AAAGATTACAGCTATTTTACTTTTATTGTCCCTCCCTGTTTTAGCTGGAGCTATTACTAT
GCTTTTAACAGATCGAAATTTTAATACTGCATTCTTTGATCCGGCAGGAGG
>C138 [organism=Heleobia ascotanensis] [country=Chile:Ascotan spring 5b] isolate 5b15 cytochrome oxidase subunit I (COI) gene, partial sequence; mitochondrial
AGTTGGGACAGCTTTAAGTTTATTAATTCGAGCTGAACTAGGACAACCTGGAACTTTACT
TGGTGACGATCAGCTTTATAATGTTATTGTTACTGCGCATGCGTTTGTAATAATTTTTTT
TTTAGTTATGCCTATGATAATTGGCGGGTTTGGGAATTGATTAATTCCTTTAATATTGGG
AGCTCCAGACATAGCTTTTCCCCGATTAAATAACATAAGTTTTTGATTATTACCTCCTGC
TCTTTTATTATTACTCTCTTCAGCTGCAGTTGAAAGTGGGGTAGGGACAGGATGAACTGT
CTATCCTCCTCTATCTGCAAATCTTGCTCATGCTGGTGGTTCTGTAGATCTTGCAATTTT
TTCTTTACATTTAGCAGGTGCTTCTTCTATTTTAGGTGCTGTAAATTTTATTACTACAGT
TATTAATATACGTTGAGGGGGTATACCACTTGAACGGCTTCCTCTTTTTGTCTGATCAGT
AAAGATTACAGCTATTTTACTTTTATTGTCCCTCCCTGTTTTAGCTGGAGCTATTACTAT
GCTTTTAACAGATCGAAATTTTAATACTGCATTCTTTGATCCGGCAGGAGG
>C139 [organism=Heleobia ascotanensis] [country=Chile:Ascotan spring 5b] isolate 5b3 cytochrome oxidase subunit I (COI) gene, partial sequence; mitochondrial
AGTTGGGACAGCTTTAAGTTTATTAATTCGAGCTGAACTAGGACAACCTGGAACTTTACT
TGGTGACGATCAGCTTTATAATGTTATTGTTACTGCGCATGCGTTTGTAATAATTTTTTT
TTTAGTTATGCCTATGATAATTGGCGGGTTTGGGAATTGATTAATTCCTTTAATATTGGG
AGCTCCAGACATAGCTTTTCCCCGATTAAATAACATAAGTTTTTGATTATTACCTCCTGC
TCTTTTATTATTACTCTCTTCAGCTGCAGTTGAAAGTGGGGTAGGGACAGGATGAACTGT
CTATCCTCCTCTATCTGCAAATCTTGCTCATGCTGGTGGTTCTGTAGATCTTGCAATTTT
TTCTTTACATTTAGCAGGTGCTTCTTCTATTTTAGGTGCTGTAAATTTTATTACTACAGT
TATTAATATACGTTGAGGGGGTATACCACTTGAACGGCTTCCTCTTTTTGTCTGATCAGT
AAAGATTACAGCTATTTTACTTTTATTGTCCCTCCCTGTTTTAGCTGGAGCTATTACTAT
GCTTTTAACAGATCGAAATTTTAATACTGCATTCTTTGATCCGGCAGGAGG
>C140 [organism=Heleobia ascotanensis] [country=Chile:Ascotan spring 5b] isolate A5b4 cytochrome oxidase subunit I (COI) gene, partial sequence; mitochondrial
AGTTGGGACAGCTTTAAGTTTATTAATTCGAGCTGAACTAGGACAACCCGGAACTTTGCT
TGGTGACGATCAGCTTTATAATGTTATTGTTACTGCGCATGCGTTTGTAATAATTTTTTT
TTTAGTTATGCCTATAATAATTGGCGGGTTTGGGAATTGATTAATTCCTTTAATATTAGG
AGCTCCAGACATAGCTTTTCCCCGATTAAATAACATAAGTTTTTGATTATTACCGCCTGC
TCTTCTATTATTACTCTCTTCAGCTGCAGTTGAAAGTGGGGTAGGGACAGGATGAACTGT
TTATCCTCCTCTATCTGCAAATCTTGCTCATGCTGGTGGTTCTGTAGATCTTGCAATTTT
TTCTTTACATTTAGCAGGTGCTTCTTCTATTTTAGGTGCTGTAAATTTTATTACTACAAT
TATTAATATACGTTGAGGGGGTATGCCACTTGAACGGCTTCCTCTTTTTGTCTGATCAGT
AAAGATTACAGCTATTTTACTTTTATTGTCCCTCCCTGTTTTAGCTGGAGCTATTACTAT
GCTTTTAACAGATCGAAATTTTAATACTGCATTTTTTGATCCGGCAGGAGG
>C141 [organism=Heleobia ascotanensis] [country=Chile:Ascotan spring 5b] isolate 5b5 cytochrome oxidase subunit I (COI) gene, partial sequence; mitochondrial
AGTTGGGACAGCTTTAAGTTTATTAATTCGAGCTGAACTAGGACAACCTGGAACTTTACT
TGGTGACGATCAGCTTTATAATGTTATTGTTACTGCGCATGCGTTTGTAATAATTTTTTT
TTTAGTTATGCCTATGATAATTGGCGGGTTTGGGAATTGATTAATTCCTTTAATATTGGG
AGCTCCAGACATAGCTTTTCCCCGATTAAATAACATAAGTTTTTGATTATTACCTCCTGC
TCTTTTATTATTACTCTCTTCAGCTGCAGTTGAAAGTGGGGTAGGGACAGGATGAACTGT
CTATCCTCCTCTATCTGCAAATCTTGCTCATGCTGGTGGTTCTGTAGATCTTGCAATTTT
TTCTTTACATTTAGCAGGTGCTTCTTCTATTTTAGGTGCTGTAAATTTTATTACTACAGT
TATTAATATACGTTGAGGGGGTATACCACTTGAACGGCTTCCTCTTTTTGTCTGATCAGT
AAAGATTACAGCTATTTTACTTTTATTGTCCCTCCCTGTTTTAGCTGGAGCTATTACTAT
GCTTTTAACAGATCGAAATTTTAATACTGCATTCTTTGATCCGGCAGGAGG
>C142 [organism=Heleobia ascotanensis] [country=Chile:Ascotan spring 5b] isolate 5b7 cytochrome oxidase subunit I (COI) gene, partial sequence; mitochondrial
AGTTGGGACAGCTTTAAGTTTATTAATTCGAGCTGAACTAGGACAACCTGGAACTTTACT
TGGTGACGATCAGCTTTATAATGTTATTGTTACTGCGCATGCGTTTGTAATAATTTTTTT
TTTAGTTATGCCTATGATAATTGGCGGGTTTGGGAATTGATTAATTCCTTTAATATTGGG
AGCTCCAGACATAGCTTTTCCCCGATTAAATAACATAAGTTTTTGATTATTACCTCCTGC
TCTTTTATTATTACTCTCTTCAGCTGCAGTTGAAAGTGGGGTAGGGACAGGATGAACTGT
CTATCCTCCTCTATCTGCAAATCTTGCTCATGCTGGTGGTTCTGTAGATCTTGCAATTTT
TTCTTTACATTTAGCAGGTGCTTCTTCTATTTTAGGTGCTGTAAATTTTATTACTACAGT
TATTAATATACGTTGAGGGGGTATACCACTTGAACGGCTTCCTCTTTTTGTCTGATCAGT
AAAGATTACAGCTATTTTACTTTTATTGTCCCTCCCTGTTTTAGCTGGAGCTATTACTAT
GCTTTTAACAGATCGAAATTTTAATACTGCATTCTTTGATCCGGCAGGAGG
>C143 [organism=Heleobia ascotanensis] [country=Chile:Ascotan spring 5b] isolate 5b8 cytochrome oxidase subunit I (COI) gene, partial sequence; mitochondrial
AGTTGGGACAGCTTTAAGTTTATTAATTCGAGCTGAACTAGGACAACCTGGAACTTTACT
TGGTGACGATCAGCTTTATAATGTTATTGTTACTGCGCATGCGTTTGTAATAATTTTTTT
TTTAGTTATGCCTATGATAATTGGCGGGTTTGGGAATTGATTAATTCCTTTAATATTAGG
AGCTCCAGACATAGCTTTTCCCCGATTAAATAACATAAGTTTTTGATTATTACCTCCTGC
TCTTTTATTATTACTCTCTTCAGCTGCAGTTGAAAGTGGGGTAGGGACAGGATGAACTGT
CTATCCTCCTCTATCTGCAAATCTTGCTCATGCTGGTGGTTCTGTAGATCTTGCAATTTT
TTCTTTACATTTAGCAGGTGCTTCTTCTATTTTAGGTGCTGTAAATTTTATTACTACAGT
TATTAATATACGTTGAGGGGGTATACCACTTGAACGGCTTCCTCTTTTTGTCTGATCAGT
AAAGATTACAGCTATTTTACTTTTATTGTCCCTCCCTGTTTTAGCTGGAGCTATTACTAT
GCTTTTAACAGATCGAAATTTTAATACTGCATTCTTTGATCCGGCAGGAGG
>C144 [organism=Heleobia ascotanensis] [country=Chile:Ascotan spring 5b] isolate 5b9 cytochrome oxidase subunit I (COI) gene, partial sequence; mitochondrial
AGTTGGGACAGCTTTAAGTTTATTAATTCGAGCTGAACTAGGACAACCCGGAACTTTGCT
TGGTGACGATCAGCTTTATAATGTTATTGTTACTGCGCATGCGTTTGTAATAATTTTTTT
TTTAGTTATGCCTATAATAATTGGCGGGTTTGGGAATTGATTAATTCCTTTAATATTAGG
AGCTCCAGACATAGCTTTTCCCCGATTAAATAACATAAGTTTTTGATTATTACCGCCTGC
TCTTCTATTATTACTCTCTTCAGCTGCAGTTGAAAGTGGGGTAGGGACAGGATGAACTGT
TTATCCTCCTCTATCTGCAAATCTTGCTCATGCTGGTGGTTCTGTAGATCTTGCAATTTT
TTCTTTACATTTAGCAGGTGCTTCTTCTATTTTAGGTGCTGTAAATTTTATTACTACAAT
TATTAATATACGTTGAGGGGGTATGCCACTTGAACGGCTTCCTCTTTTTGTCTGATCAGT
AAAGATTACAGCTATTTTACTTTTATTGTCCCTCCCTGTTTTAGCTGGAGCTATTACTAT
GCTTTTAACAGATCGAAATTTTAATACTGCATTTTTTGATCCGGCAGGAGG
>C145 [organism=Heleobia ascotanensis] [country=Chile:Ascotan spring 6a] isolate 6a1 cytochrome oxidase subunit I (COI) gene, partial sequence; mitochondrial
AGTTGGGACAGCTTTAAGTTTATTAATTCGAGCTGAACTAGGACAACCCGGAACTTTGCT
TGGTGACGATCAGCTTTATAATGTTATTGTTACTGCGCATGCGTTTGTAATAATTTTTTT
TTTAGTTATGCCTATAATAATTGGCGGGTTTGGGAATTGATTAATTCCTTTAATATTAGG
AGCTCCAGACATAGCTTTTCCCCGATTAAATAACATAAGTTTTTGATTATTACCGCCTGC
TCTTCTATTATTACTCTCTTCAGCTGCAGTTGAAAGTGGGGTAGGGACAGGATGAACTGT
TTATCCTCCTCTATCTGCAAATCTTGCTCATGCTGGTGGTTCTGTAGATCTTGCAATTTT
TTCTTTACATTTAGCAGGTGCTTCTTCTATTTTAGGTGCTGTAAATTTTATTACTACAAT
TATTAATATACGTTGAGGGGGTATGCCACTTGAACGGCTTCCTCTTTTTGTCTGATCAGT
AAAGATTACAGCTATTTTACTTTTATTGTCCCTCCCTGTTTTAGCTGGAGCTATTACTAT
GCTTTTAACAGATCGAAATTTTAATACTGCATTTTTTGATCCGGCAGGAGG
>C146 [organism=Heleobia ascotanensis] [country=Chile:Ascotan spring 6a] isolate 6a10 cytochrome oxidase subunit I (COI) gene, partial sequence; mitochondrial
AGTTGGGACAGCTTTAAGTTTATTAATTCGAGCTGAACTAGGACAACCTGGAACTTTACT
TGGTGACGATCAGCTTTATAATGTTATTGTTACTGCGCATGCGTTTGTAATAATTTTTTT
TTTAGTTATGCCTATGATAATTGGCGGGTTTGGGAATTGATTAATTCCTTTAATATTGGG
AGCTCCAGACATAGCTTTTCCCCGATTAAATAACATAAGTTTTTGATTATTACCTCCTGC
TCTTTTATTATTACTCTCTTCAGCTGCAGTTGAAAGTGGGGTAGGGACAGGATGAACTGT
CTATCCTCCTCTATCTGCAAATCTTGCTCATGCTGGTGGTTCTGTAGATCTTGCAATTTT
TTCTTTACATTTAGCAGGTGCTTCTTCTATTTTAGGTGCTGTAAATTTTATTACTACAGT
TATTAATATACGTTGAGGGGGTATACCACTTGAACGGCTTCCTCTTTTTGTCTGATCAGT
AAAGATTACAGCTATTTTACTTTTATTGTCCCTCCCTGTTTTAGCTGGAGCTATTACTAT
GCTTTTAACAGATCGAAATTTTAATACTGCATTCTTTGATCCGGCAGGAGG
>C147 [organism=Heleobia ascotanensis] [country=Chile:Ascotan spring 6a] isolate 6a11 cytochrome oxidase subunit I (COI) gene, partial sequence; mitochondrial
AGTTGGGACAGCTTTAAGTTTATTAATTCGAGCTGAACTAGGACAACCTGGAACTTTACT
TGGTGACGATCAGCTTTATAATGTTATTGTTACTGCGCATGCGTTTGTAATAATTTTTTT
TTTAGTTATGCCTATGATAATTGGCGGGTTTGGGAATTGATTAATTCCTTTAATATTAGG
AGCTCCAGACATAGCTTTTCCCCGATTAAATAACATAAGTTTTTGATTATTACCTCCTGC
TCTTTTATTATTACTCTCTTCAGCTGCAGTTGAAAGTGGGGTAGGGACAGGATGAACTGT
CTATCCTCCTCTATCTGCAAATCTTGCTCATGCTGGTGGTTCTGTAGATCTTGCAATTTT
TTCTTTACATTTAGCAGGTGCTTCTTCTATTTTAGGTGCTGTAAATTTTATTACTACAGT
TATTAATATACGTTGAGGGGGTATACCACTTGAACGGCTTCCTCTTTTTGTCTGATCAGT
AAAGATTACAGCTATTTTACTTTTATTGTCCCTCCCTGTTTTAGCTGGAGCTATTACTAT
GCTTTTAACAGATCGAAATTTTAATACTGCATTCTTTGATCCGGCAGGAGG
>C148 [organism=Heleobia ascotanensis] [country=Chile:Ascotan spring 6a] isolate 6a15 cytochrome oxidase subunit I (COI) gene, partial sequence; mitochondrial
AGTTGGGACAGCTTTAAGTTTATTAATTCGAGCTGAACTAGGACAACCTGGAACTTTACT
TGGTGACGATCAGCTTTATAATGTTATTGTTACTGCGCATGCGTTTGTAATAATTTTTTT
TTTAGTTATGCCTATGATAATTGGCGGGTTTGGGAATTGATTAATTCCTTTAATATTGGG
AGCTCCAGACATAGCTTTTCCCCGATTAAATAACATAAGTTTTTGATTATTACCTCCTGC
TCTTTTATTATTACTCTCTTCAGCTGCAGTTGAAAGTGGGGTAGGGACAGGATGAACTGT
CTATCCTCCTCTATCTGCAAATCTTGCTCATGCTGGTGGTTCTGTAGATCTTGCAATTTT
TTCTTTACATTTAGCAGGTGCTTCTTCTATTTTAGGTGCTGTAAATTTTATTACTACAGT
TATTAATATACGTTGAGGGGGTATACCACTTGAACGGCTTCCTCTTTTTGTCTGATCAGT
AAAGATTACAGCTATTTTACTTTTATTGTCCCTCCCTGTTTTAGCTGGAGCTATTACTAT
GCTTTTAACAGATCGAAATTTTAATACTGCATTCTTTGATCCGGCAGGAGG
>C149 [organism=Heleobia ascotanensis] [country=Chile:Ascotan spring 6a] isolate 6a16 cytochrome oxidase subunit I (COI) gene, partial sequence; mitochondrial
AGTTGGGACAGCTTTAAGTTTATTAATTCGAGCTGAACTAGGACAACCTGGAACTTTACT
TGGTGACGATCAGCTTTATAATGTTATTGTTACTGCGCATGCGTTTGTAATAATTTTTTT
TTTAGTTATGCCTATGATAATTGGCGGGTTTGGGAATTGATTAATTCCTTTAATATTAGG
AGCTCCAGACATAGCTTTTCCCCGATTAAATAACATAAGTTTTTGATTATTACCTCCTGC
TCTTTTATTATTACTCTCTTCAGCTGCAGTTGAAAGTGGGGTAGGGACAGGATGAACTGT
CTATCCTCCTCTATCTGCAAATCTTGCTCATGCTGGTGGTTCTGTAGATCTTGCAATTTT
TTCTTTACATTTAGCAGGTGCTTCTTCTATTTTAGGTGCTGTAAATTTTATTACTACAGT
TATTAATATACGTTGAGGGGGTATACCACTTGAACGGCTTCCTCTTTTTGTCTGATCAGT
AAAGATTACAGCTATTTTACTTTTATTGTCCCTCCCTGTTTTAGCTGGAGCTATTACTAT
GCTTTTAACAGATCGAAATTTTAATACTGCATTCTTTGATCCGGCAGGAGG
>C150 [organism=Heleobia ascotanensis] [country=Chile:Ascotan spring 6a] isolate 6a2 cytochrome oxidase subunit I (COI) gene, partial sequence; mitochondrial
AGTTGGGACAGCTTTAAGTTTATTAATTCGAGCTGAACTAGGACAACCCGGAACTTTGCT
TGGTGACGATCAGCTTTATAATGTTATTGTTACTGCGCATGCGTTTGTAATAATTTTTTT
TTTAGTTATGCCTATAATAATTGGCGGGTTTGGGAATTGATTAATTCCTTTAATATTAGG
AGCTCCAGACATAGCTTTTCCCCGATTAAATAACATAAGTTTTTGATTATTACCGCCTGC
TCTTCTATTATTACTCTCTTCAGCTGCAGTTGAAAGTGGGGTAGGGACAGGATGAACTGT
TTATCCTCCTCTATCTGCAAATCTTGCTCATGCTGGTGGTTCTGTAGATCTTGCAATTTT
TTCTTTACATTTAGCAGGTGCTTCTTCTATTTTAGGTGCTGTAAATTTTATTACTACAAT
TATTAATATACGTTGAGGGGGTATGCCACTTGAACGGCTTCCTCTTTTTGTCTGATCAGT
AAAGATTACAGCTATTTTACTTTTATTGTCCCTCCCTGTTTTAGCTGGAGCTATTACTAT
GCTTTTAACAGATCGAAATTTTAATACTGCATTTTTTGATCCGGCAGGAGG
>C151 [organism=Heleobia ascotanensis] [country=Chile:Ascotan spring 6a] isolate 6a24 cytochrome oxidase subunit I (COI) gene, partial sequence; mitochondrial
AGTTGGGACAGCTTTAAGTTTATTAATTCGAGCTGAACTAGGACAACCCGGAACTTTGCT
TGGTGACGATCAGCTTTATAATGTTATTGTTACTGCGCATGCGTTTGTAATAATTTTTTT
TTTAGTTATGCCTATAATAATTGGCGGGTTTGGGAATTGATTAATTCCTTTAATATTAGG
AGCTCCAGACATAGCTTTTCCCCGATTAAATAACATAAGTTTTTGATTATTACCGCCTGC
TCTTCTATTATTACTCTCTTCAGCTGCAGTTGAAAGTGGGGTAGGGACAGGATGAACTGT
TTATCCTCCTCTATCTGCAAATCTTGCTCATGCTGGTGGTTCTGTAGATCTTGCAATTTT
TTCTTTACATTTAGCAGGTGCTTCTTCTATTTTAGGTGCTGTAAATTTTATTACTACAAT
TATTAATATACGTTGAGGGGGTATGCCACTTGAACGGCTTCCTCTTTTTGTCTGATCAGT
AAAGATTACAGCTATTTTACTTTTATTGTCCCTCCCTGTTTTAGCTGGAGCTATTACTAT
GCTTTTAACAGATCGAAATTTTAATACTGCATTTTTTGATCCGGCAGGAGG
>C152 [organism=Heleobia ascotanensis] [country=Chile:Ascotan spring 6a] isolate 6a26 cytochrome oxidase subunit I (COI) gene, partial sequence; mitochondrial
AGTTGGGACAGCTTTAAGTTTATTAATTCGAGCTGAACTAGGACAACCCGGAACTTTGCT
TGGTGACGATCAGCTTTATAATGTTATTGTTACTGCGCATGCGTTTGTAATAATTTTTTT
TTTAGTTATGCCTATAATAATTGGCGGGTTTGGGAATTGATTAATTCCTTTAATATTAGG
AGCTCCAGACATAGCTTTTCCCCGATTAAATAACATAAGTTTTTGATTATTACCGCCTGC
TCTTCTATTATTACTCTCTTCAGCTGCAGTTGAAAGTGGGGTAGGGACAGGATGAACTGT
TTATCCTCCTCTATCTGCAAATCTTGCTCATGCTGGTGGTTCTGTAGATCTTGCAATTTT
TTCTTTACATTTAGCAGGTGCTTCTTCTATTTTAGGTGCTGTAAATTTTATTACTACAAT
TATTAATATACGTTGAGGGGGTATGCCACTTGAACGGCTTCCTCTTTTTGTCTGATCAGT
AAAGATTACAGCTATTTTACTTTTATTGTCCCTCCCTGTTTTAGCTGGAGCTATTACTAT
GCTTTTAACAGATCGAAATTTTAATACTGCATTTTTTGATCCGGCAGGAGG
>C153 [organism=Heleobia ascotanensis] [country=Chile:Ascotan spring 6a] isolate 6a29 cytochrome oxidase subunit I (COI) gene, partial sequence; mitochondrial
AGTTGGGACAGCTTTAAGTTTATTAATTCGAGCTGAACTAGGACAACCCGGAACTTTGCT
TGGTGACGATCAGCTTTATAATGTTATTGTTACTGCGCATGCGTTTGTAATAATTTTTTT
TTTAGTTATGCCTATAATAATTGGCGGGTTTGGGAATTGATTAATTCCTTTAATATTAGG
AGCTCCAGACATAGCTTTTCCCCGATTAAATAACATAAGTTTTTGATTATTACCGCCTGC
TCTTCTATTATTACTCTCTTCAGCTGCAGTTGAAAGTGGGGTAGGGACAGGATGAACTGT
TTATCCTCCTCTATCTGCAAATCTTGCTCATGCTGGTGGTTCTGTAGATCTTGCAATTTT
TTCTTTACATTTAGCAGGTGCTTCTTCTATTTTAGGTGCTGTAAATTTTATTACTACAAT
TATTAATATACGTTGAGGGGGTATGCCACTTGAACGGCTTCCTCTTTTTGTCTGATCAGT
AAAGATTACAGCTATTTTACTTTTATTGTCCCTCCCTGTTTTAGCTGGAGCTATTACTAT
GCTTTTAACAGATCGAAATTTTAATACTGCATTTTTTGATCCGGCAGGAGG
>C154 [organism=Heleobia ascotanensis] [country=Chile:Ascotan spring 6a] isolate 6a3 cytochrome oxidase subunit I (COI) gene, partial sequence; mitochondrial
AGTTGGGACAGCTTTAAGTTTATTAATTCGAGCTGAACTAGGACAACCCGGAACTTTGCT
TGGTGACGATCAGCTTTATAATGTTATTGTTACTGCGCATGCGTTTGTAATAATTTTTTT
TTTAGTTATGCCTATAATAATTGGCGGGTTTGGGAATTGATTAATTCCTTTAATATTAGG
AGCTCCAGACATAGCTTTTCCCCGATTAAATAACATAAGTTTTTGATTATTACCGCCTGC
TCTTTTATTATTACTCTCTTCAGCTGCAGTTGAAAGTGGGGTAGGGACAGGATGAACTGT
TTATCCTCCTCTATCTGCAAATCTTGCTCATGCTGGTGGTTCTGTAGATCTTGCAATTTT
TTCTTTACATTTAGCAGGTGCTTCTTCTATTTTAGGTGCTGTAAATTTTATTACTACAAT
TATTAATATACGTTGAGGGGGTATGCCACTTGAACGGCTTCCTCTTTTTGTCTGATCAGT
AAAGATTACAGCTATTTTACTTTTATTGTCCCTCCCTGTTTTAGCTGGAGCTATTACTAT
GCTTTTAACAGATCGAAATTTTAATACTGCATTTTTTGATCCGGCAGGAGG
>C155 [organism=Heleobia ascotanensis] [country=Chile:Ascotan spring 6a] isolate 6a30 cytochrome oxidase subunit I (COI) gene, partial sequence; mitochondrial
AGTTGGGACAGCTTTAAGTTTATTAATTCGAGCTGAACTAGGACAACCCGGAACTTTGCT
TGGTGACGATCAGCTTTATAATGTTATTGTTACTGCGCATGCGTTTGTAATAATTTTTTT
TTTAGTTATGCCTATAATAATTGGCGGGTTTGGGAATTGATTAATTCCTTTAATATTAGG
AGCTCCAGACATAGCTTTTCCCCGATTAAATAACATAAGTTTTTGATTATTACCGCCTGC
TCTTCTATTATTACTCTCTTCAGCTGCAGTTGAAAGTGGGGTAGGGACAGGATGAACTGT
TTATCCTCCTCTATCTGCAAATCTTGCTCATGCTGGTGGTTCTGTAGATCTTGCAATTTT
TTCTTTACATTTAGCAGGTGCTTCTTCTATTTTAGGTGCTGTAAATTTTATTACTACAAT
TATTAATATACGTTGAGGGGGTATGCCACTTGAACGGCTTCCTCTTTTTGTCTGATCAGT
AAAGATTACAGCTATTTTACTTTTATTGTCCCTCCCTGTTTTAGCTGGAGCTATTACTAT
GCTTTTAACAGATCGAAATTTTAATACTGCATTTTTTGATCCGGCAGGAGG
>C156 [organism=Heleobia ascotanensis] [country=Chile:Ascotan spring 6a] isolate _6a4 cytochrome oxidase subunit I (COI) gene, partial sequence; mitochondrial
AGTTGGGACAGCTTTAAGTTTATTAATTCGAGCTGAACTAGGACAACCTGGAACTTTACT
TGGTGACGATCAGCTTTATAATGTTATTGTTACTGCGCATGCGTTTGTAATAATTTTTTT
TTTAGTTATGCCTATGATAATTGGCGGGTTTGGGAATTGATTAATTCCTTTAATATTGGG
AGCTCCAGACATAGCTTTTCCCCGATTAAATAACATAAGTTTTTGATTATTACCTCCTGC
TCTTTTATTATTACTCTCTTCAGCTGCAGTTGAAAGTGGGGTAGGGACAGGATGAACTGT
CTATCCTCCTCTATCTGCAAATCTTGCTCATGCTGGTGGTTCTGTAGATCTTGCAATTTT
TTCTTTACATTTAGCAGGTGCTTCTTCTATTTTAGGTGCTGTAAATTTTATTACTACAGT
TATTAATATACGTTGAGGGGGTATACCACTTGAACGGCTTCCTCTTTTTGTCTGATCAGT
AAAGATTACAGCTATTTTACTTTTATTGTCCCTCCCTGTTTTAGCTGGAGCTATTACTAT
GCTTTTAACAGATCGAAATTTTAATACTGCATTCTTTGATCCGGCAGGAGG
>C157 [organism=Heleobia ascotanensis] [country=Chile:Ascotan spring 6a] isolate 6a5 cytochrome oxidase subunit I (COI) gene, partial sequence; mitochondrial
AGTTGGGACAGCTTTAAGTTTATTAATTCGAGCTGAACTAGGACAACCTGGAACTTTACT
TGGTGACGATCAGCTTTATAATGTTATTGTTACTGCGCATGCGTTTGTAATAATTTTTTT
TTTAGTTATGCCTATGATAATTGGCGGGTTTGGGAATTGATTAATTCCTTTAATATTGGG
AGCTCCAGACATAGCTTTTCCCCGATTAAATAACATAAGTTTTTGATTATTACCTCCTGC
TCTTTTATTATTACTCTCTTCAGCTGCAGTTGAAAGTGGGGTAGGGACAGGATGAACTGT
CTATCCTCCTCTATCTGCAAATCTTGCTCATGCTGGTGGTTCTGTAGATCTTGCAATTTT
TTCTTTACATTTAGCAGGTGCTTCTTCTATTTTAGGTGCTGTAAATTTTATTACTACAGT
TATTAATATACGTTGAGGGGGTATACCACTTGAACGGCTTCCTCTTTTTGTCTGATCAGT
AAAGATTACAGCTATTTTACTTTTATTGTCCCTCCCTGTTTTAGCTGGAGCTATTACTAT
GCTTTTAACAGATCGAAATTTTAATACTGCATTCTTTGATCCGGCAGGAGG
>C158 [organism=Heleobia ascotanensis] [country=Chile:Ascotan spring 6b] isolate 6b10 cytochrome oxidase subunit I (COI) gene, partial sequence; mitochondrial
AGTTGGGACAGCTTTAAGTTTATTAATTCGAGCTGAACTAGGACAACCCGGAACTTTGCT
TGGTGACGATCAGCTTTATAATGTTATTGTTACTGCGCATGCGTTTGTAATAATTTTTTT
TTTAGTTATGCCTATAATAATTGGCGGGTTTGGGAATTGATTAATTCCTTTAATATTAGG
AGCTCCAGACATAGCTTTTCCCCGATTAAATAACATAAGTTTTTGATTATTACCGCCTGC
TCTTCTATTATTACTCTCTTCAGCTGCAGTTGAAAGTGGGGTAGGGACAGGATGAACTGT
TTATCCTCCTCTATCTGCAAATCTTGCTCATGCTGGTGGTTCTGTAGATCTTGCAATTTT
TTCTTTACATTTAGCAGGTGCTTCTTCTATTTTAGGTGCTGTAAATTTTATTACTACAAT
TATTAATATACGTTGAGGGGGTATGCCACTTGAACGGCTTCCTCTTTTTGTCTGATCAGT
AAAGATTACAGCTATTTTACTTTTATTGTCCCTCCCTGTTTTAGCTGGAGCTATTACTAT
GCTTTTAACAGATCGAAATTTTAATACTGCATTTTTTGATCCGGCAGGAGG
>C159 [organism=Heleobia ascotanensis] [country=Chile:Ascotan spring 6b] isolate 6b11 cytochrome oxidase subunit I (COI) gene, partial sequence; mitochondrial
AGTTGGGACAGCTTTAAGTTTATTAATTCGAGCTGAACTAGGACAACCCGGAACTTTGCT
TGGTGACGATCAGCTTTATAATGTTATTGTTACTGCGCATGCGTTTGTAATAATTTTTTT
TTTAGTTATGCCTATAATAATTGGCGGGTTTGGGAATTGATTAATTCCTTTAATATTAGG
AGCTCCAGACATAGCTTTTCCCCGATTAAATAACATAAGTTTTTGATTATTACCGCCTGC
TCTTCTATTATTACTCTCTTCAGCTGCAGTTGAAAGTGGGGTAGGGACAGGATGAACTGT
TTATCCTCCTCTATCTGCAAATCTTGCTCATGCTGGTGGTTCTGTAGATCTTGCAATTTT
TTCTTTACATTTAGCAGGTGCTTCTTCTATTTTAGGTGCTGTAAATTTTATTACTACAAT
TATTAATATACGTTGAGGGGGTATGCCACTTGAACGGCTTCCTCTTTTTGTCTGATCAGT
AAAGATTACAGCTATTTTACTTTTATTGTCCCTCCCTGTTTTAGCTGGAGCTATTACTAT
GCTTTTAACAGATCGAAATTTTAATACTGCATTTTTTGATCCGGCAGGAGG
>C160 [organism=Heleobia ascotanensis] [country=Chile:Ascotan spring 6b] isolate 6b12 cytochrome oxidase subunit I (COI) gene, partial sequence; mitochondrial
AGTTGGGACAGCTTTAAGTTTATTAATTCGAGCTGAACTAGGACAACCTGGAACTTTACT
TGGTGACGATCAGCTTTATAATGTTATTGTTACTGCGCATGCGTTTGTAATAATTTTTTT
TTTAGTTATGCCTATGATAATTGGCGGGTTTGGGAATTGATTAATTCCTTTAATATTGGG
AGCTCCAGACATAGCTTTTCCCCGATTAAATAACATAAGTTTTTGATTATTACCTCCTGC
TCTTTTATTATTACTCTCTTCAGCTGCAGTTGAAAGTGGGGTAGGGACAGGATGAACTGT
CTATCCTCCTCTATCTGCAAATCTTGCTCATGCTGGTGGTTCTGTAGATCTTGCAATTTT
TTCTTTACATTTAGCAGGTGCTTCTTCTATTTTAGGTGCTGTAAATTTTATTACTACAGT
TATTAATATACGTTGAGGGGGTATACCACTTGAACGGCTTCCTCTTTTTGTCTGATCAGT
AAAGATTACAGCTATTTTACTTTTATTGTCCCTCCCTGTTTTAGCTGGAGCTATTACTAT
GCTTTTAACAGATCGAAATTTTAATACTGCATTCTTTGATCCGGCAGGAGG
>C161 [organism=Heleobia ascotanensis] [country=Chile:Ascotan spring 6b] isolate 6b16 cytochrome oxidase subunit I (COI) gene, partial sequence; mitochondrial
AGTTGGGACAGCTTTAAGTTTATTAATTCGAGCTGAACTAGGACAACCTGGAACTTTACT
TGGTGACGATCAGCTTTATAATGTTATTGTTACTGCGCATGCGTTTGTAATAATTTTTTT
TTTAGTTATGCCTATGATAATTGGCGGGTTTGGGAATTGATTAATTCCTTTAATATTGGG
AGCTCCAGACATAGCTTTTCCCCGATTAAATAACATAAGTTTTTGATTATTACCTCCTGC
TCTTTTATTATTACTCTCTTCAGCTGCAGTTGAAAGTGGGGTAGGGACAGGATGAACTGT
CTATCCTCCTCTATCTGCAAATCTTGCTCATGCTGGTGGTTCTGTAGATCTTGCAATTTT
TTCTTTACATTTAGCAGGTGCTTCTTCTATTTTAGGTGCTGTAAATTTTATTACTACAGT
TATTAATATACGTTGAGGGGGTATACCACTTGAACGGCTTCCTCTTTTTGTCTGATCAGT
AAAGATTACAGCTATTTTACTTTTATTGTCCCTCCCTGTTTTAGCTGGAGCTATTACTAT
GCTTTTAACAGATCGAAATTTTAATACTGCATTCTTTGATCCGGCAGGAGG
>C162 [organism=Heleobia ascotanensis] [country=Chile:Ascotan spring 6b] isolate 6b18 cytochrome oxidase subunit I (COI) gene, partial sequence; mitochondrial
AGTTGGGACAGCTTTAAGTTTATTAATTCGAGCTGAACTAGGACAACCTGGAACTTTACT
TGGTGACGATCAGCTTTATAATGTTATTGTTACTGCGCATGCGTTTGTAATAATTTTTTT
TTTAGTTATGCCTATGATAATTGGCGGGTTTGGGAATTGATTAATTCCTTTAATATTGGG
AGCTCCAGACATAGCTTTTCCCCGATTAAATAACATAAGTTTTTGATTATTACCTCCTGC
TCTTTTATTATTACTCTCTTCAGCTGCAGTTGAAAGTGGGGTAGGGACAGGATGAACTGT
CTATCCTCCTCTATCTGCAAATCTTGCTCATGCTGGTGGTTCTGTAGATCTTGCAATTTT
TTCTTTACATTTAGCAGGTGCTTCTTCTATTTTAGGTGCTGTAAATTTTATTACTACAGT
TATTAATATACGTTGAGGGGGTATACCACTTGAACGGCTTCCTCTTTTTGTCTGATCAGT
AAAGATTACAGCTATTTTACTTTTATTGTCCCTCCCTGTTTTAGCTGGAGCTATTACTAT
GCTTTTAACAGATCGAAATTTTAATACTGCATTCTTTGATCCGGCAGGAGG
>C163 [organism=Heleobia ascotanensis] [country=Chile:Ascotan spring 6b] isolate 6b19 cytochrome oxidase subunit I (COI) gene, partial sequence; mitochondrial
AGTTGGGACAGCTTTAAGTTTATTAATTCGAGCTGAACTAGGACAACCTGGAACTTTACT
TGGTGACGATCAGCTTTATAATGTTATTGTTACTGCGCATGCGTTTGTAATAATTTTTTT
TTTAGTTATGCCTATGATAATTGGCGGGTTTGGGAATTGATTAATTCCTTTAATATTGGG
AGCTCCAGACATAGCTTTTCCCCGATTAAATAACATAAGTTTTTGATTATTACCTCCTGC
TCTTTTATTATTACTCTCTTCAGCTGCAGTTGAAAGTGGGGTAGGGACAGGATGAACTGT
CTATCCTCCTCTATCTGCAAATCTTGCTCATGCTGGTGGTTCTGTAGATCTTGCAATTTT
TTCTTTACATTTAGCAGGTGCTTCTTCTATTTTAGGTGCTGTAAATTTTATTACTACAGT
TATTAATATACGTTGAGGGGGTATACCACTTGAACGGCTTCCTCTTTTTGTCTGATCAGT
AAAGATTACAGCTATTTTACTTTTATTGTCCCTCCCTGTTTTAGCTGGAGCTATTACTAT
GCTTTTAACAGATCGAAATTTTAATACTGCATTCTTTGATCCGGCAGGAGG
>C164 [organism=Heleobia ascotanensis] [country=Chile:Ascotan spring 6b] isolate 6b2 cytochrome oxidase subunit I (COI) gene, partial sequence; mitochondrial
AGTTGGGACAGCTTTAAGTTTATTAATTCGAGCTGAACTAGGACAACCCGGAACTTTGCT
TGGTGACGATCAGCTTTATAATGTTATTGTTACTGCGCATGCGTTTGTAATAATTTTTTT
TTTAGTTATGCCTATAATAATTGGCGGGTTTGGGAATTGATTAATTCCTTTAATATTAGG
AGCTCCAGACATAGCTTTTCCCCGATTAAATAACATAAGTTTTTGATTATTACCGCCTGC
TCTTCTATTATTACTCTCTTCAGCTGCAGTTGAAAGTGGGGTAGGGACAGGATGAACTGT
TTATCCTCCTCTATCTGCAAATCTTGCTCATGCTGGTGGTTCTGTAGATCTTGCAATTTT
TTCTTTACATTTAGCAGGTGCTTCTTCTATTTTAGGTGCTGTAAATTTTATTACTACAAT
TATTAATATACGTTGAGGGGGTATGCCACTTGAACGGCTTCCTCTTTTTGTCTGATCAGT
AAAGATTACAGCTATTTTACTTTTATTGTCCCTCCCTGTTTTAGCTGGAGCTATTACTAT
GCTTTTAACAGATCGAAATTTTAATACTGCATTTTTTGATCCGGCAGGAGG
>C165 [organism=Heleobia ascotanensis] [country=Chile:Ascotan spring 6b] isolate 6b3 cytochrome oxidase subunit I (COI) gene, partial sequence; mitochondrial
AGTTGGGACAGCTTTAAGTTTATTAATTCGAGCTGAACTAGGACAACCTGGAACTTTACT
TGGTGACGATCAGCTTTATAATGTTATTGTTACTGCGCATGCGTTTGTAATAATTTTTTT
TTTAGTTATGCCTATGATAATTGGCGGGTTTGGGAATTGATTAATTCCTTTAATATTGGG
AGCTCCAGACATAGCTTTTCCCCGATTAAATAACATAAGTTTTTGATTATTACCTCCTGC
TCTTTTATTATTACTCTCTTCAGCTGCAGTTGAAAGTGGGGTAGGGACAGGATGAACTGT
CTATCCTCCTCTATCTGCAAATCTTGCTCATGCTGGTGGTTCTGTAGATCTTGCAATTTT
TTCTTTACATTTAGCAGGTGCTTCTTCTATTTTAGGTGCTGTAAATTTTATTACTACAGT
TATTAATATACGTTGAGGGGGTATACCACTTGAACGGCTTCCTCTTTTTGTCTGATCAGT
AAAGATTACAGCTATTTTACTTTTATTGTCCCTCCCTGTTTTAGCTGGAGCTATTACTAT
GCTTTTAACAGATCGAAATTTTAATACTGCATTCTTTGATCCGGCAGGAGG
>C166 [organism=Heleobia ascotanensis] [country=Chile:Ascotan spring 6b] isolate 6b6 cytochrome oxidase subunit I (COI) gene, partial sequence; mitochondrial
AGTTGGGACAGCTTTAAGTTTATTAATTCGAGCTGAACTAGGACAACCTGGAACTTTACT
TGGTGACGATCAGCTTTATAATGTTATTGTTACTGCGCATGCGTTTGTAATAATTTTTTT
TTTAGTTATGCCTATGATAATTGGCGGGTTTGGGAATTGATTAATTCCTTTAATATTAGG
AGCTCCAGACATAGCTTTTCCCCGATTAAATAACATAAGTTTTTGATTATTACCTCCTGC
TCTTTTATTATTACTCTCTTCAGCTGCAGTTGAAAGTGGGGTAGGGACAGGATGAACTGT
CTATCCTCCTCTATCTGCAAATCTTGCTCATGCTGGTGGTTCTGTAGATCTTGCAATTTT
TTCTTTACATTTAGCAGGTGCTTCTTCTATTTTAGGTGCTGTAAATTTTATTACTACAGT
TATTAATATACGTTGAGGGGGTATACCACTTGAACGGCTTCCTCTTTTTGTCTGATCAGT
AAAGATTACAGCTATTTTACTTTTATTGTCCCTCCCTGTTTTAGCTGGAGCTATTACTAT
GCTTTTAACAGATCGAAATTTTAATACTGCATTCTTTGATCCGGCAGGAGG
>C167 [organism=Heleobia ascotanensis] [country=Chile:Ascotan spring 6b] isolate 6b7 cytochrome oxidase subunit I (COI) gene, partial sequence; mitochondrial
AGTTGGGACAGCTTTAAGTTTATTAATTCGAGCTGAACTAGGACAACCTGGAACTTTACT
TGGTGACGATCAGCTTTATAATGTTATTGTTACTGCGCATGCGTTTGTAATAATTTTTTT
TTTAGTTATGCCTATGATAATTGGCGGGTTTGGGAATTGATTAATTCCTTTAATATTGGG
AGCTCCAGACATAGCTTTTCCCCGATTAAATAACATAAGTTTTTGATTATTACCTCCTGC
TCTTTTATTATTACTCTCTTCAGCTGCAGTTGAAAGTGGGGTAGGGACAGGATGAACTGT
CTATCCTCCTCTATCTGCAAATCTTGCTCATGCTGGTGGTTCTGTAGATCTTGCAATTTT
TTCTTTACATTTAGCAGGTGCTTCTTCTATTTTAGGTGCTGTAAATTTTATTACTACAGT
TATTAATATACGTTGAGGGGGTATACCACTTGAACGGCTTCCTCTTTTTGTCTGATCAGT
AAAGATTACAGCTATTTTACTTTTATTGTCCCTCCCTGTTTTAGCTGGAGCTATTACTAT
GCTTTTAACAGATCGAAATTTTAATACTGCATTCTTTGATCCGGCAGGAGG
>C168 [organism=Heleobia ascotanensis] [country=Chile:Ascotan spring 6b] isolate 6b8 cytochrome oxidase subunit I (COI) gene, partial sequence; mitochondrial
AGTTGGGACAGCTTTAAGTTTATTAATTCGAGCTGAACTAGGACAACCTGGAACTTTACT
TGGTGACGATCAGCTTTATAATGTTATTGTTACTGCGCATGCGTTTGTAATAATTTTTTT
TTTAGTTATGCCTATGATAATTGGCGGGTTTGGGAATTGATTAATTCCTTTAATATTGGG
AGCTCCAGACATAGCTTTTCCCCGATTAAATAACATAAGTTTTTGATTATTACCTCCTGC
TCTTTTATTATTACTCTCTTCAGCTGCAGTTGAAAGTGGGGTAGGGACAGGATGAACTGT
CTATCCTCCTCTATCTGCAAATCTTGCTCATGCTGGTGGTTCTGTAGATCTTGCAATTTT
TTCTTTACATTTAGCAGGTGCTTCTTCTATTTTAGGTGCTGTAAATTTTATTACTACAGT
TATTAATATACGTTGAGGGGGTATACCACTTGAACGGCTTCCTCTTTTTGTCTGATCAGT
AAAGATTACAGCTATTTTACTTTTATTGTCCCTCCCTGTTTTAGCTGGAGCTATTACTAT
GCTTTTAACAGATCGAAATTTTAATACTGCATTCTTTGATCCGGCAGGAGG
>C169 [organism=Heleobia ascotanensis] [country=Chile:Ascotan spring 6b] isolate 6b9 cytochrome oxidase subunit I (COI) gene, partial sequence; mitochondrial
AGTTGGGACAGCTTTAAGTTTATTAATTCGAGCTGAACTAGGACAACCCGGAACTTTGCT
TGGTGACGATCAGCTTTATAATGTTATTGTTACTGCGCATGCGTTTGTAATAATTTTTTT
TTTAGTTATGCCTATAATAATTGGCGGGTTTGGGAATTGATTAATTCCTTTAATATTAGG
AGCTCCAGACATAGCTTTTCCCCGATTAAATAACATAAGTTTTTGATTATTACCGCCTGC
TCTTCTATTATTACTCTCTTCAGCTGCAGTTGAAAGTGGGGTAGGGACAGGATGAACTGT
TTATCCTCCTCTATCTGCAAATCTTGCTCATGCTGGTGGTTCTGTAGATCTTGCAATTTT
TTCTTTACATTTAGCAGGTGCTTCTTCTATTTTAGGTGCTGTAAATTTTATTACTACAAT
TATTAATATACGTTGAGGGGGTATGCCACTTGAACGGCTTCCTCTTTTTGTCTGATCAGT
AAAGATTACAGCTATTTTACTTTTATTGTCCCTCCCTGTTTTAGCTGGAGCTATTACTAT
GCTTTTAACAGATCGAAATTTTAATACTGCATTTTTTGATCCGGCAGGAGG
>C170 [organism=Heleobia ascotanensis] [country=Chile:Ascotan spring 7a] isolate 7a1 cytochrome oxidase subunit I (COI) gene, partial sequence; mitochondrial
AGTTGGGACAGCTTTAAGTTTATTAATTCGAGCTGAACTAGGACAACCTGGAACTTTACT
TGGTGACGATCAGCTTTATAATGTTATTGTTACTGCGCATGCGTTTGTAATAATTTTTTT
TTTAGTTATGCCTATGATAATTGGCGGGTTTGGGAATTGATTAATTCCTTTAATATTGGG
AGCTCCAGACATAGCTTTTCCCCGATTAAATAACATAAGTTTTTGATTATTACCTCCTGC
TCTTTTATTATTACTCTCTTCAGCTGCAGTTGAAAGTGGGGTAGGGACAGGATGAACTGT
CTATCCTCCTTTATCTGCAAATCTTGCTCATGCTGGTGGTTCTGTAGATCTTGCAATTTT
TTCTTTACATTTAGCAGGTGCTTCTTCTATTTTAGGTGCTGTAAATTTTATTACTACAGT
TATTAATATACGTTGAGGGGGTATACCACTTGAACGGCTTCCTCTTTTTGTCTGATCAGT
AAAGATTACAGCTATTTTACTTTTATTGTCCCTCCCTGTTTTAGCTGGAGCTATTACTAT
GCTTTTAACAGATCGAAATTTTAATACTGCATTCTTTGATCCGGCAGGAGG
>C171 [organism=Heleobia ascotanensis] [country=Chile:Ascotan spring 7a] isolate 7a16 cytochrome oxidase subunit I (COI) gene, partial sequence; mitochondrial
AGTTGGGACAGCTTTAAGTTTATTAATTCGAGCTGAACTAGGACAACCTGGAACTTTACT
TGGTGACGATCAGCTTTATAATGTTATTGTTACTGCGCATGCGTTTGTAATAATTTTTTT
TTTAGTTATGCCTATGATAATTGGCGGGTTTGGGAATTGATTAATTCCTTTAATATTGGG
AGCTCCAGACATAGCTTTTCCCCGATTAAATAACATAAGTTTTTGATTATTACCTCCTGC
TCTTTTATTATTACTCTCTTCAGCTGCAGTTGAAAGTGGGGTAGGGACAGGATGAACTGT
CTATCCTCCTCTATCTGCAAATCTTGCTCATGCTGGTGGTTCTGTAGATCTTGCAATTTT
TTCTTTACATTTAGCAGGTGCTTCTTCTATTTTAGGTGCTGTAAATTTTATTACTACAGT
TATTAATATACGTTGAGGGGGTATACCACTTGAACGGCTTCCTCTTTTTGTCTGATCAGT
AAAGATTACAGCTATTTTACTTTTATTGTCCCTCCCTGTTTTAGCTGGAGCTATTACTAT
GCTTTTAACAGATCGAAATTTTAATACTGCATTCTTTGATCCGGCAGGAGG
>C172 [organism=Heleobia ascotanensis] [country=Chile:Ascotan spring 7a] isolate 7a17 cytochrome oxidase subunit I (COI) gene, partial sequence; mitochondrial
AGTTGGGACAGCTTTAAGTTTATTAATTCGAGCTGAACTAGGACAACCTGGAACTTTACT
TGGTGACGATCAGCTTTATAATGTTATTGTTACTGCGCATGCGTTTGTAATAATTTTTTT
TTTAGTTATGCCTATGATAATTGGCGGGTTTGGGAATTGATTAATTCCTTTAATATTGGG
AGCTCCAGACATAGCTTTTCCCCGATTAAATAACATAAGTTTTTGATTATTACCTCCTGC
TCTTTTATTATTACTCTCTTCAGCTGCAGTTGAAAGTGGGGTAGGGACAGGATGAACTGT
CTATCCTCCTTTATCTGCAAATCTTGCTCATGCTGGTGGTTCTGTAGATCTTGCAATTTT
TTCTTTACATTTAGCAGGTGCTTCTTCTATTTTAGGTGCTGTAAATTTTATTACTACAGT
TATTAATATACGTTGAGGGGGTATACCACTTGAACGGCTTCCTCTTTTTGTCTGATCAGT
AAAGATTACAGCTATTTTACTTTTATTGTCCCTCCCTGTTTTAGCTGGAGCTATTACTAT
GCTTTTAACAGATCGAAATTTTAATACTGCATTCTTTGATCCGGCAGGAGG
>C173 [organism=Heleobia ascotanensis] [country=Chile:Ascotan spring 7a] isolate 7a18 cytochrome oxidase subunit I (COI) gene, partial sequence; mitochondrial
AGTTGGGACAGCTTTAAGTTTATTAATTCGAGCTGAACTAGGACAACCTGGAACTTTACT
TGGTGACGATCAGCTTTATAATGTTATTGTTACTGCGCATGCGTTTGTAATAATTTTTTT
TTTAGTTATGCCTATGATAATTGGCGGGTTTGGGAATTGATTAATTCCTTTAATATTGGG
AGCTCCAGACATAGCTTTTCCCCGATTAAATAACATAAGTTTTTGATTATTACCTCCTGC
TCTTTTATTATTACTCTCTTCAGCTGCAGTTGAAAGTGGGGTAGGGACAGGATGAACTGT
CTATCCTCCTCTATCTGCAAATCTTGCTCATGCTGGTGGTTCTGTAGATCTTGCAATTTT
TTCTTTACATTTAGCAGGTGCTTCTTCTATTTTAGGTGCTGTAAATTTTATTACTACAGT
TATTAATATACGTTGAGGGGGTATACCACTTGAACGGCTTCCTCTTTTTGTCTGATCAGT
AAAGATTACAGCTATTTTACTTTTATTGTCCCTCCCTGTTTTAGCTGGAGCTATTACTAT
GCTTTTAACAGATCGAAATTTTAATACTGCATTCTTTGATCCGGCAGGAGG
>C174 [organism=Heleobia ascotanensis] [country=Chile:Ascotan spring 7a] isolate 7a19 cytochrome oxidase subunit I (COI) gene, partial sequence; mitochondrial
AGTTGGGACAGCTTTAAGTTTATTAATTCGAGCTGAACTAGGACAACCTGGAACTTTACT
TGGTGACGATCAGCTTTATAATGTTATTGTTACTGCGCATGCGTTTGTAATAATTTTTTT
TTTAGTTATGCCTATGATAATTGGCGGGTTTGGGAATTGATTAATTCCTTTAATATTGGG
AGCTCCAGACATAGCTTTTCCCCGATTAAATAACATAAGTTTTTGATTATTACCTCCTGC
TCTTTTATTATTACTCTCTTCAGCTGCAGTTGAAAGTGGGGTAGGGACAGGATGAACTGT
CTATCCTCCTCTATCTGCAAATCTTGCTCATGCTGGTGGTTCTGTAGATCTTGCAATTTT
TTCTTTACATTTAGCAGGTGCTTCTTCTATTTTAGGTGCTGTAAATTTTATTACTACAGT
TATTAATATACGTTGAGGGGGTATACCACTTGAACGGCTTCCTCTTTTTGTCTGATCAGT
AAAGATTACAGCTATTTTACTTTTATTGTCCCTCCCTGTTTTAGCTGGAGCTATTACTAT
GCTTTTAACAGATCGAAATTTTAATACTGCATTCTTTGATCCGGCAGGAGG
>C175 [organism=Heleobia ascotanensis] [country=Chile:Ascotan spring 7a] isolate 7a2 cytochrome oxidase subunit I (COI) gene, partial sequence; mitochondrial
AGTTGGGACAGCTTTAAGTTTATTAATTCGAGCTGAACTAGGACAACCTGGAACTTTACT
TGGTGACGATCAGCTTTATAATGTTATTGTTACTGCGCATGCGTTTGTAATAATTTTTTT
TTTAGTTATGCCTATGATAATTGGCGGGTTTGGGAATTGATTAATTCCTTTAATATTGGG
AGCTCCAGACATAGCTTTTCCCCGATTAAATAACATAAGTTTTTGATTATTACCTCCTGC
TCTTTTATTATTACTCTCTTCAGCTGCAGTTGAAAGTGGGGTAGGGACAGGATGAACTGT
CTATCCTCCTTTATCTGCAAATCTTGCTCATGCTGGTGGTTCTGTAGATCTTGCAATTTT
TTCTTTACATTTAGCAGGTGCTTCTTCTATTTTAGGTGCTGTAAATTTTATTACTACAGT
TATTAATATACGTTGAGGGGGTATACCACTTGAACGGCTTCCTCTTTTTGTCTGATCAGT
AAAGATTACAGCTATTTTACTTTTATTGTCCCTCCCTGTTTTAGCTGGAGCTATTACTAT
GCTTTTAACAGATCGAAATTTTAATACTGCATTCTTTGATCCGGCAGGAGG
>C176 [organism=Heleobia ascotanensis] [country=Chile:Ascotan spring 7a] isolate 7a20 cytochrome oxidase subunit I (COI) gene, partial sequence; mitochondrial
AGTTGGGACAGCTTTAAGTTTATTAATTCGAGCTGAACTAGGACAACCTGGAACTTTACT
TGGTGACGATCAGCTTTATAATGTTATTGTTACTGCGCATGCGTTTGTAATAATTTTTTT
TTTAGTTATGCCTATGATAATTGGCGGGTTTGGGAATTGATTAATTCCTTTAATATTGGG
AGCTCCAGACATAGCTTTTCCCCGATTAAATAACATAAGTTTTTGATTATTACCTCCTGC
TCTTTTATTATTACTCTCTTCAGCTGCAGTTGAAAGTGGGGTAGGGACAGGATGAACTGT
CTATCCTCCTCTATCTGCAAATCTTGCTCATGCTGGTGGTTCTGTAGATCTTGCAATTTT
TTCTTTACATTTAGCAGGTGCTTCTTCTATTTTAGGTGCTGTAAATTTTATTACTACAGT
TATTAATATACGTTGAGGGGGTATACCACTTGAACGGCTTCCTCTTTTTGTCTGATCAGT
AAAGATTACAGCTATTTTACTTTTATTGTCCCTCCCTGTTTTAGCTGGAGCTATTACTAT
GCTTTTAACAGATCGAAATTTTAATACTGCATTCTTTGATCCGGCAGGAGG
>C177 [organism=Heleobia ascotanensis] [country=Chile:Ascotan spring 7a] isolate 7a22 cytochrome oxidase subunit I (COI) gene, partial sequence; mitochondrial
AGTTGGGACAGCTTTAAGTTTATTAATTCGAGCTGAACTAGGACAACCTGGAACTTTACT
TGGTGACGATCAGCTTTATAATGTTATTGTTACTGCGCATGCGTTTGTAATAATTTTTTT
TTTAGTTATGCCTATGATAATTGGCGGGTTTGGGAATTGATTAATTCCTTTAATATTGGG
AGCTCCAGACATAGCTTTTCCCCGATTAAATAACATAAGTTTTTGATTATTACCTCCTGC
TCTTTTATTATTACTCTCTTCAGCTGCAGTTGAAAGTGGGGTAGGGACAGGATGAACTGT
CTATCCTCCTCTATCTGCAAATCTTGCTCATGCTGGTGGTTCTGTAGATCTTGCAATTTT
TTCTTTACATTTAGCAGGTGCTTCTTCTATTTTAGGTGCTGTAAATTTTATTACTACAGT
TATTAATATACGTTGAGGGGGTATACCACTTGAACGGCTTCCTCTTTTTGTCTGATCAGT
AAAGATTACAGCTATTTTACTTTTATTGTCCCTCCCTGTTTTAGCTGGAGCTATTACTAT
GCTTTTAACAGATCGAAATTTTAATACTGCATTCTTTGATCCGGCAGGAGG
>C178 [organism=Heleobia ascotanensis] [country=Chile:Ascotan spring 7a] isolate 7a3 cytochrome oxidase subunit I (COI) gene, partial sequence; mitochondrial
AGTTGGGACAGCTTTAAGTTTATTAATTCGAGCTGAACTAGGACAACCTGGAACTTTACT
TGGTGACGATCAGCTTTATAATGTTATTGTTACTGCGCATGCGTTTGTAATAATTTTTTT
TTTAGTTATGCCTATGATAATTGGCGGGTTTGGGAATTGATTAATTCCTTTAATATTGGG
AGCTCCAGACATAGCTTTTCCCCGATTAAATAACATAAGTTTTTGATTATTACCTCCTGC
TCTTTTATTATTACTCTCTTCAGCTGCAGTTGAAAGTGGGGTAGGGACAGGATGAACTGT
CTATCCTCCTCTATCTGCAAATCTTGCTCATGCTGGTGGTTCTGTAGATCTTGCAATTTT
TTCTTTACATTTAGCAGGTGCTTCTTCTATTTTAGGTGCTGTAAATTTTATTACTACAGT
TATTAATATACGTTGAGGGGGTATACCACTTGAACGGCTTCCTCTTTTTGTCTGATCAGT
AAAGATTACAGCTATTTTACTTTTATTGTCCCTCCCTGTTTTAGCTGGAGCTATTACTAT
GCTTTTAACAGATCGAAATTTTAATACTGCATTCTTTGATCCGGCAGGAGG
>C179 [organism=Heleobia ascotanensis] [country=Chile:Ascotan spring 7a] isolate 7a4 cytochrome oxidase subunit I (COI) gene, partial sequence; mitochondrial
AGTTGGGACAGCTTTAAGTTTATTAATTCGAGCTGAACTAGGACAACCTGGAACTTTACT
TGGTGACGATCAGCTTTATAATGTTATTGTTACTGCGCATGCGTTTGTAATAATTTTTTT
TTTAGTTATGCCTATGATAATTGGCGGGTTTGGGAATTGATTAATTCCTTTAATATTGGG
AGCTCCAGACATAGCTTTTCCCCGATTAAATAACATAAGTTTTTGATTATTACCTCCTGC
TCTTTTATTATTACTCTCTTCAGCTGCAGTTGAAAGTGGGGTAGGGACAGGATGAACTGT
CTATCCTCCTCTATCTGCAAATCTTGCTCATGCTGGTGGTTCTGTAGATCTTGCAATTTT
TTCTTTACATTTAGCAGGTGCTTCTTCTATTTTAGGTGCTGTAAATTTTATTACTACAGT
TATTAATATACGTTGAGGGGGTATACCACTTGAACGGCTTCCTCTTTTTGTCTGATCAGT
AAAGATTACAGCTATTTTACTTTTATTGTCCCTCCCTGTTTTAGCTGGAGCTATTACTAT
GCTTTTAACAGATCGAAATTTTAATACTGCATTCTTTGATCCGGCAGGAGG
>C180 [organism=Heleobia ascotanensis] [country=Chile:Ascotan spring 7a] isolate 7a5 cytochrome oxidase subunit I (COI) gene, partial sequence; mitochondrial
AGTTGGGACAGCTTTAAGTTTATTAATTCGAGCTGAACTAGGACAACCTGGAACTTTACT
TGGTGACGATCAGCTTTATAATGTTATTGTTACTGCGCATGCGTTTGTAATAATTTTTTT
TTTAGTTATGCCTATGATAATTGGCGGGTTTGGGAATTGATTAATTCCTTTAATATTGGG
AGCTCCAGACATAGCTTTTCCCCGATTAAATAACATAAGTTTTTGATTATTACCTCCTGC
TCTTTTATTATTACTCTCTTCAGCTGCAGTTGAAAGTGGGGTAGGGACAGGATGAACTGT
CTATCCTCCTTTATCTGCAAATCTTGCTCATGCTGGTGGTTCTGTAGATCTTGCAATTTT
TTCTTTACATTTAGCAGGTGCTTCTTCTATTTTAGGTGCTGTAAATTTTATTACTACAGT
TATTAATATACGTTGAGGGGGTATACCACTTGAACGGCTTCCTCTTTTTGTCTGATCAGT
AAAGATTACAGCTATTTTACTTTTATTGTCCCTCCCTGTTTTAGCTGGAGCTATTACTAT
GCTTTTAACAGATCGAAATTTTAATACTGCATTCTTTGATCCGGCAGGAGG
>C181 [organism=Heleobia ascotanensis] [country=Chile:Ascotan spring 7a] isolate 7a6 cytochrome oxidase subunit I (COI) gene, partial sequence; mitochondrial
AGTTGGGACAGCTTTAAGTTTATTAATTCGAGCTGAACTAGGACAACCTGGAACTTTACT
TGGTGACGATCAGCTTTATAATGTTATTGTTACTGCGCATGCGTTTGTAATAATTTTTTT
TTTAGTTATGCCTATGATAATTGGCGGGTTTGGGAATTGATTAATTCCTTTAATATTGGG
AGCTCCAGACATAGCTTTTCCCCGATTAAATAACATAAGTTTTTGATTATTACCTCCTGC
TCTTTTATTATTACTCTCTTCAGCTGCAGTTGAAAGTGGGGTAGGGACAGGATGAACTGT
CTATCCTCCTCTATCTGCAAATCTTGCTCATGCTGGTGGTTCTGTAGATCTTGCAATTTT
TTCTTTACATTTAGCAGGTGCTTCTTCTATTTTAGGTGCTGTAAATTTTATTACTACAGT
TATTAATATACGTTGAGGGGGTATACCACTTGAACGGCTTCCTCTTTTTGTCTGATCAGT
AAAGATTACAGCTATTTTACTTTTATTGTCCCTCCCTGTTTTAGCTGGAGCTATTACTAT
GCTTTTAACAGATCGAAATTTTAATACTGCATTCTTTGATCCGGCAGGAGG
>C182 [organism=Heleobia ascotanensis] [country=Chile:Ascotan spring 7b] isolate 7b1 cytochrome oxidase subunit I (COI) gene, partial sequence; mitochondrial
AGTTGGGACAGCTTTAAGTTTATTAATTCGAGCTGAACTAGGACAACCTGGAACTTTACT
TGGTGACGATCAGCTTTATAATGTTATTGTTACTGCGCATGCGTTTGTAATAATTTTTTT
TTTAGTTATGCCTATGATAATTGGCGGGTTTGGGAATTGATTAATTCCTTTAATATTGGG
AGCTCCAGACATAGCTTTTCCCCGATTAAATAACATAAGTTTTTGATTATTACCTCCTGC
TCTTTTATTATTACTCTCTTCAGCTGCAGTTGAAAGTGGGGTAGGGACAGGATGAACTGT
CTATCCTCCTTTATCTGCAAATCTTGCTCATGCTGGTGGTTCTGTAGATCTTGCAATTTT
TTCTTTACATTTAGCAGGTGCTTCTTCTATTTTAGGTGCTGTAAATTTTATTACTACAGT
TATTAATATACGTTGAGGGGGTATACCACTTGAACGGCTTCCTCTTTTTGTCTGATCAGT
AAAGATTACAGCTATTTTACTTTTATTGTCCCTCCCTGTTTTAGCTGGAGCTATTACTAT
GCTTTTAACAGATCGAAATTTTAATACTGCATTCTTTGATCCGGCAGGAGG
>C183 [organism=Heleobia ascotanensis] [country=Chile:Ascotan spring 7b]  isolate 7b16 cytochrome oxidase subunit I (COI) gene, partial sequence; mitochondrial
AGTTGGGACAGCTTTAAGTTTATTAATTCGAGCTGAACTAGGACAACCTGGAACTTTACT
TGGTGACGATCAGCTTTATAATGTTATTGTTACTGCGCATGCGTTTGTAATAATTTTTTT
TTTAGTTATGCCTATGATAATTGGCGGGTTTGGGAATTGATTAATTCCTTTAATATTGGG
AGCTCCAGACATAGCTTTTCCCCGATTAAATAACATAAGTTTTTGATTATTACCTCCTGC
TCTTTTATTATTACTCTCTTCAGCTGCAGTTGAAAGTGGGGTAGGGACAGGATGAACTGT
CTATCCTCCTCTATCTGCAAATCTTGCTCATGCTGGTGGTTCTGTAGATCTTGCAATTTT
TTCTTTACATTTAGCAGGTGCTTCTTCTATTTTAGGTGCTGTAAATTTTATTACTACAGT
TATTAATATACGTTGAGGGGGTATACCACTTGAACGGCTTCCTCTTTTTGTCTGATCAGT
AAAGATTACAGCTATTTTACTTTTATTGTCCCTCCCTGTTTTAGCTGGAGCTATTACTAT
GCTTTTAACAGATCGAAATTTTAATACTGCATTCTTTGATCCGGCAGGAGG
>C184 [organism=Heleobia ascotanensis] [country=Chile:Ascotan spring 7b]  isolate 7b17 cytochrome oxidase subunit I (COI) gene, partial sequence; mitochondrial
AGTTGGGACAGCTTTAAGTTTATTAATTCGAGCTGAACTAGGACAACCTGGAACTTTACT
TGGTGACGATCAGCTTTATAATGTTATTGTTACTGCGCATGCGTTTGTAATAATTTTTTT
TTTAGTTATGCCTATGATAATTGGCGGGTTTGGGAATTGATTAATTCCTTTAATATTGGG
AGCTCCAGACATAGCTTTTCCCCGATTAAATAACATAAGTTTTTGATTATTACCTCCTGC
TCTTTTATTATTACTCTCTTCAGCTGCAGTTGAAAGTGGGGTAGGGACAGGATGAACTGT
CTATCCTCCTTTATCTGCAAATCTTGCTCATGCTGGTGGTTCTGTAGATCTTGCAATTTT
TTCTTTACATTTAGCAGGTGCTTCTTCTATTTTAGGTGCTGTAAATTTTATTACTACAGT
TATTAATATACGTTGAGGGGGTATACCACTTGAACGGCTTCCTCTTTTTGTCTGATCAGT
AAAGATTACAGCTATTTTACTTTTATTGTCCCTCCCTGTTTTAGCTGGAGCTATTACTAT
GCTTTTAACAGATCGAAATTTTAATACTGCATTCTTTGATCCGGCAGGAGG
>C185 [organism=Heleobia ascotanensis] [country=Chile:Ascotan spring 7b]  isolate 7b18 cytochrome oxidase subunit I (COI) gene, partial sequence; mitochondrial
AGTTGGGACAGCTTTAAGTTTATTAATTCGAGCTGAACTAGGACAACCTGGAACTTTACT
TGGTGACGATCAGCTTTATAATGTTATTGTTACTGCGCATGCGTTTGTAATAATTTTTTT
TTTAGTTATGCCTATGATAATTGGCGGGTTTGGGAATTGATTAATTCCTTTAATATTGGG
AGCTCCAGACATAGCTTTTCCCCGATTAAATAACATAAGTTTTTGATTATTACCTCCTGC
TCTTTTATTATTACTCTCTTCAGCTGCAGTTGAAAGTGGGGTAGGGACAGGATGAACTGT
CTATCCTCCTTTATCTGCAAATCTTGCTCATGCTGGTGGTTCTGTAGATCTTGCAATTTT
TTCTTTACATTTAGCAGGTGCTTCTTCTATTTTAGGTGCTGTAAATTTTATTACTACAGT
TATTAATATACGTTGAGGGGGTATACCACTTGAACGGCTTCCTCTTTTTGTCTGATCAGT
AAAGATTACAGCTATTTTACTTTTATTGTCCCTCCCTGTTTTAGCTGGAGCTATTACTAT
GCTTTTAACAGATCGAAATTTTAATACTGCATTCTTTGATCCGGCAGGAGG
>C186 [organism=Heleobia ascotanensis] [country=Chile:Ascotan spring 7b]  isolate 7b19 cytochrome oxidase subunit I (COI) gene, partial sequence; mitochondrial
AGTTGGGACAGCTTTAAGTTTATTAATTCGAGCTGAACTAGGACAACCTGGAACTTTACT
TGGTGACGATCAGCTTTATAATGTTATTGTTACTGCGCATGCGTTTGTAATAATTTTTTT
TTTAGTTATGCCTATGATAATTGGCGGGTTTGGGAATTGATTAATTCCTTTAATATTGGG
AGCTCCAGACATAGCTTTTCCCCGATTAAATAACATAAGTTTTTGATTATTACCTCCTGC
TCTTTTATTATTACTCTCTTCAGCTGCAGTTGAAAGTGGGGTAGGGACAGGATGAACTGT
CTATCCTCCTTTATCTGCAAATCTTGCTCATGCTGGTGGTTCTGTAGATCTTGCAATTTT
TTCTTTACATTTAGCAGGTGCTTCTTCTATTTTAGGTGCTGTAAATTTTATTACTACAGT
TATTAATATACGTTGAGGGGGTATACCACTTGAACGGCTTCCTCTTTTTGTCTGATCAGT
AAAGATTACAGCTATTTTACTTTTATTGTCCCTCCCTGTTTTAGCTGGAGCTATTACTAT
GCTTTTAACAGATCGAAATTTTAATACTGCATTCTTTGATCCGGCAGGAGG
>C187 [organism=Heleobia ascotanensis] [country=Chile:Ascotan spring 7b]  isolate 7b2 cytochrome oxidase subunit I (COI) gene, partial sequence; mitochondrial
AGTTGGGACAGCTTTAAGTTTATTAATTCGAGCTGAACTAGGACAACCTGGAACTTTACT
TGGTGACGATCAGCTTTATAATGTTATTGTTACTGCGCATGCGTTTGTAATAATTTTTTT
TTTAGTTATGCCTATGATAATTGGCGGGTTTGGGAATTGATTAATTCCTTTAATATTGGG
AGCTCCAGACATAGCTTTTCCCCGATTAAATAACATAAGTTTTTGATTATTACCTCCTGC
TCTTTTATTATTACTCTCTTCAGCTGCAGTTGAAAGTGGGGTAGGGACAGGATGAACTGT
CTATCCTCCTCTATCTGCAAATCTTGCTCATGCTGGTGGTTCTGTAGATCTTGCAATTTT
TTCTTTACATTTAGCAGGTGCTTCTTCTATTTTAGGTGCTGTAAATTTTATTACTACAGT
TATTAATATACGTTGAGGGGGTATACCACTTGAACGGCTTCCTCTTTTTGTCTGATCAGT
AAAGATTACAGCTATTTTACTTTTATTGTCCCTCCCTGTTTTAGCTGGAGCTATTACTAT
GCTTTTAACAGATCGAAATTTTAATACTGCATTCTTTGATCCGGCAGGAGG
>C188 [organism=Heleobia ascotanensis] [country=Chile:Ascotan spring 7b]  isolate 7b20 cytochrome oxidase subunit I (COI) gene, partial sequence; mitochondrial
AGTTGGGACAGCTTTAAGTTTATTAATTCGAGCTGAACTAGGACAACCTGGAACTTTACT
TGGTGACGATCAGCTTTATAATGTTATTGTTACTGCGCATGCATTTGTAATAATTTTTTT
TTTAGTTATGCCTATGATAATTGGCGGGTTTGGAAATTGATTAATTCCTTTAATATTGGG
AGCTCCAGACATAGCTTTTCCCCGATTAAATAACATAAGTTTTTGATTATTACCTCCTGC
TCTTTTATTATTACTCTCTTCAGCTGCAGTTGAAAGTGGGGTAGGGACAGGATGAACTGT
CTATCCTCCTCTATCTGCAAATCTTGCTCATGCTGGTGGTTCTGTAGATCTTGCAATTTT
TTCTTTACATTTAGCAGGTGCTTCTTCTATTCTAGGTGCTGTAAATTTTATTACTACAGT
TATTAATATACGTTGAGGGGGTATGCCACTTGAACGGCTTCCTCTTTTTGTCTGATCAGT
AAAGATTACAGCTATTTTACTTTTATTGTCCCTCCCTGTTTTAGCTGGAGCTATTACTAT
GCTTTTAACAGATCGAAATTTTAATACTGCATTCTTTGATCCGGCAGGAGG
>C189 [organism=Heleobia ascotanensis] [country=Chile:Ascotan spring 7b]  isolate 7b21 cytochrome oxidase subunit I (COI) gene, partial sequence; mitochondrial
AGTTGGGACAGCTTTAAGTTTATTAATTCGAGCTGAACTAGGACAACCTGGAACTTTACT
TGGTGACGATCAGCTTTATAATGTTATTGTTACTGCGCATGCGTTTGTAATAATTTTTTT
TTTAGTTATGCCTATGATAATTGGCGGGTTTGGGAATTGATTAATTCCTTTAATATTGGG
AGCTCCAGACATAGCTTTTCCCCGATTAAATAACATAAGTTTTTGATTATTACCTCCTGC
TCTTTTATTATTACTCTCTTCAGCTGCAGTTGAAAGTGGGGTAGGGACAGGATGAACTGT
CTATCCTCCTTTATCTGCAAATCTTGCTCATGCTGGTGGTTCTGTAGATCTTGCAATTTT
TTCTTTACATTTAGCAGGTGCTTCTTCTATTTTAGGTGCTGTAAATTTTATTACTACAGT
TATTAATATACGTTGAGGGGGTATACCACTTGAACGGCTTCCTCTTTTTGTCTGATCAGT
AAAGATTACAGCTATTTTACTTTTATTGTCCCTCCCTGTTTTAGCTGGAGCTATTACTAT
GCTTTTAACAGATCGAAATTTTAATACTGCATTCTTTGATCCGGCAGGAGG
>C190 [organism=Heleobia ascotanensis] [country=Chile:Ascotan spring 7b]  isolate 7b22 cytochrome oxidase subunit I (COI) gene, partial sequence; mitochondrial
AGTTGGGACAGCTTTAAGTTTATTAATTCGAGCTGAACTAGGACAACCTGGAACTTTACT
TGGTGACGATCAGCTTTATAATGTTATTGTTACTGCGCATGCGTTTGTAATAATTTTTTT
TTTAGTTATGCCTATGATAATTGGCGGGTTTGGGAATTGATTAATTCCTTTAATATTGGG
AGCTCCAGACATAGCTTTTCCCCGATTAAATAACATAAGTTTTTGATTATTACCTCCTGC
TCTTTTATTATTACTCTCTTCAGCTGCAGTTGAAAGTGGGGTAGGGACAGGATGAACTGT
CTATCCTCCTTTATCTGCAAATCTTGCTCATGCTGGTGGTTCTGTAGATCTTGCAATTTT
TTCTTTACATTTAGCAGGTGCTTCTTCTATTTTAGGTGCTGTAAATTTTATTACTACAGT
TATTAATATACGTTGAGGGGGTATACCACTTGAACGGCTTCCTCTTTTTGTCTGATCAGT
AAAGATTACAGCTATTTTACTTTTATTGTCCCTCCCTGTTTTAGCTGGAGCTATTACTAT
GCTTTTAACAGATCGAAATTTTAATACTGCATTCTTTGATCCGGCAGGAGG
>C191 [organism=Heleobia ascotanensis] [country=Chile:Ascotan spring 7b]  isolate 7b23 cytochrome oxidase subunit I (COI) gene, partial sequence; mitochondrial
AGTTGGGACAGCTTTAAGTTTATTAATTCGAGCTGAACTAGGACAACCTGGAACTTTACT
TGGTGACGATCAGCTTTATAATGTTATTGTTACTGCGCATGCGTTTGTAATAATTTTTTT
TTTAGTTATGCCTATGATAATTGGCGGGTTTGGGAATTGATTAATTCCTTTAATATTGGG
AGCTCCAGACATAGCTTTTCCCCGATTAAATAACATAAGTTTTTGATTATTACCTCCTGC
TCTTTTATTATTACTCTCTTCAGCTGCAGTTGAAAGTGGGGTAGGGACAGGATGAACTGT
CTATCCTCCTTTATCTGCAAATCTTGCTCATGCTGGTGGTTCTGTAGATCTTGCAATTTT
TTCTTTACATTTAGCAGGTGCTTCTTCTATTTTAGGTGCTGTAAATTTTATTACTACAGT
TATTAATATACGTTGAGGGGGTATACCACTTGAACGGCTTCCTCTTTTTGTCTGATCAGT
AAAGATTACAGCTATTTTACTTTTATTGTCCCTCCCTGTTTTAGCTGGAGCTATTACTAT
GCTTTTAACAGATCGAAATTTTAATACTGCATTCTTTGATCCGGCAGGAGG
>C192 [organism=Heleobia ascotanensis] [country=Chile:Ascotan spring 7b]  isolate 7b3 cytochrome oxidase subunit I (COI) gene, partial sequence; mitochondrial
AGTTGGGACAGCTTTAAGTTTATTAATTCGAGCTGAACTAGGACAACCTGGAACTTTACT
TGGTGACGATCAGCTTTATAATGTTATTGTTACTGCGCATGCGTTTGTAATAATTTTTTT
TTTAGTTATGCCTATGATAATTGGCGGGTTTGGGAATTGATTAATTCCTTTAATATTGGG
AGCTCCAGACATAGCTTTTCCCCGATTAAATAACATAAGTTTTTGATTATTACCTCCTGC
TCTTTTATTATTACTCTCTTCAGCTGCAGTTGAAAGTGGGGTAGGGACAGGATGAACTGT
CTATCCTCCTCTATCTGCAAATCTTGCTCATGCTGGTGGTTCTGTAGATCTTGCAATTTT
TTCTTTACATTTAGCAGGTGCTTCTTCTATTTTAGGTGCTGTAAATTTTATTACTACAGT
TATTAATATACGTTGAGGGGGTATACCACTTGAACGGCTTCCTCTTTTTGTCTGATCAGT
AAAGATTACAGCTATTTTACTTTTATTGTCCCTCCCTGTTTTAGCTGGAGCTATTACTAT
GCTTTTAACAGATCGAAATTTTAATACTGCATTCTTTGATCCGGCAGGAGG
>C193 [organism=Heleobia ascotanensis] [country=Chile:Ascotan spring 7b]  isolate 7b5 cytochrome oxidase subunit I (COI) gene, partial sequence; mitochondrial
AGTTGGGACAGCTTTAAGTTTATTAATTCGAGCTGAACTAGGACAACCTGGAACTTTACT
TGGTGACGATCAGCTTTATAATGTTATTGTTACTGCGCATGCGTTTGTAATAATTTTTTT
TTTAGTTATGCCTATGATAATTGGCGGGTTTGGGAATTGATTAATTCCTTTAATATTGGG
AGCTCCAGACATAGCTTTTCCCCGATTAAATAACATAAGTTTTTGATTATTACCTCCTGC
TCTTTTATTATTACTCTCTTCAGCTGCAGTTGAAAGTGGGGTAGGGACAGGATGAACTGT
CTATCCTCCTTTATCTGCAAATCTTGCTCATGCTGGTGGTTCTGTAGATCTTGCAATTTT
TTCTTTACATTTAGCAGGTGCTTCTTCTATTTTAGGTGCTGTAAATTTTATTACTACAGT
TATTAATATACGTTGAGGGGGTATACCACTTGAACGGCTTCCTCTTTTTGTCTGATCAGT
AAAGATTACAGCTATTTTACTTTTATTGTCCCTCCCTGTTTTAGCTGGAGCTATTACTAT
GCTTTTAACAGATCGAAATTTTAATACTGCATTCTTTGATCCGGCAGGAGG
>C194 [organism=Heleobia ascotanensis] [country=Chile:Ascotan spring 8a]  isolate 8a1 cytochrome oxidase subunit I (COI) gene, partial sequence; mitochondrial
AGTTGGGACAGCTTTAAGTTTATTAATTCGAGCTGAACTAGGACAACCTGGAACTTTACT
TGGTGACGATCAGCTTTATAATGTTATTGTTACTGCGCATGCGTTTGTAATAATTTTTTT
TTTAGTTATGCCTATGATAATTGGCGGGTTTGGGAATTGATTAATTCCTTTAATATTGGG
AGCTCCAGACATAGCTTTTCCCCGATTAAATAACATAAGTTTTTGATTATTACCTCCTGC
TCTTTTATTATTACTCTCTTCAGCTGCAGTTGAAAGTGGGGTAGGGACAGGATGAACTGT
TTATCCTCCTTTATCTGCAAATCTTGCTCATGCTGGTGGTTCTGTAGATCTTGCAATTTT
TTCTTTACATTTAGCAGGTGCTTCTTCTATTTTAGGTGCTGTAAATTTTATTACTACAGT
TATTAATATACGTTGAGGGGGTATACCACTTGAACGGCTTCCTCTTTTTGTCTGATCAGT
AAAGATTACAGCTATTTTACTTTTATTGTCCCTCCCTGTTTTAGCTGGAGCTATTACTAT
GCTTTTAACAGATCGAAATTTTAATACTGCATTCTTTGATCCGGCAGGAGG
>C195 [organism=Heleobia ascotanensis] [country=Chile:Ascotan spring 8a] isolate 8a16 cytochrome oxidase subunit I (COI) gene, partial sequence; mitochondrial
AGTTGGGACAGCTTTAAGTTTATTAATTCGAGCTGAACTAGGACAACCTGGAACTTTACT
TGGTGACGATCAGCTTTATAATGTTATTGTTACTGCGCATGCGTTTGTAATAATTTTTTT
TTTAGTTATGCCTATGATAATTGGCGGGTTTGGGAATTGATTAATTCCTTTAATATTGGG
AGCTCCAGACATAGCTTTTCCCCGATTAAATAACATAAGTTTTTGATTATTACCTCCTGC
TCTTTTATTATTACTCTCTTCAGCTGCAGTTGAAAGTGGGGTAGGGACAGGATGAACTGT
CTATCCTCCTTTATCTGCAAATCTTGCTCATGCTGGTGGTTCTGTAGATCTTGCAATTTT
TTCTTTACATTTAGCAGGTGCTTCTTCTATTTTAGGTGCTGTAAATTTTATTACTACAGT
TATTAATATACGTTGAGGGGGTATACCACTTGAACGGCTTCCTCTTTTTGTCTGATCAGT
AAAGATTACAGCTATTTTACTTTTATTGTCCCTCCCTGTTTTAGCTGGAGCTATTACTAT
GCTTTTAACAGATCGAAATTTTAATACTGCATTCTTTGATCCGGCAGGAGG
>C196 [organism=Heleobia ascotanensis] [country=Chile:Ascotan spring 8a] isolate 8a17 cytochrome oxidase subunit I (COI) gene, partial sequence; mitochondrial
AGTTGGGACAGCTTTAAGTTTATTAATTCGAGCTGAACTAGGACAACCTGGAACTTTACT
TGGTGACGATCAGCTTTATAATGTTATTGTTACTGCGCATGCGTTTGTAATAATTTTTTT
TTTAGTTATGCCTATGATAATTGGCGGGTTTGGGAATTGATTAATTCCTTTAATATTGGG
AGCTCCAGACATAGCTTTTCCCCGATTAAATAACATAAGTTTTTGATTATTACCTCCTGC
TCTTTTATTATTACTCTCTTCAGCTGCAGTTGAAAGTGGGGTAGGGACAGGATGAACTGT
CTATCCTCCTTTATCTGCAAATCTTGCTCATGCTGGTGGTTCTGTAGATCTTGCAATTTT
TTCTTTACATTTAGCAGGTGCTTCTTCTATTTTAGGTGCTGTAAATTTTATTACTACAGT
TATTAATATACGTTGAGGGGGTATACCACTTGAACGGCTTCCTCTTTTTGTCTGATCAGT
AAAGATTACAGCTATTTTACTTTTATTGTCCCTCCCTGTTTTAGCTGGAGCTATTACTAT
GCTTTTAACAGATCGAAATTTTAATACTGCATTCTTTGATCCGGCAGGAGG
>C197 [organism=Heleobia ascotanensis] [country=Chile:Ascotan spring 8a] isolate 8a18 cytochrome oxidase subunit I (COI) gene, partial sequence; mitochondrial
AGTTGGGACAGCTTTAAGTTTATTAATTCGAGCTGAACTAGGACAACCTGGAACTTTACT
TGGTGACGATCAGCTTTATAATGTTATTGTTACTGCGCATGCGTTTGTAATAATTTTTTT
TTTAGTTATGCCTATGATAATTGGCGGGTTTGGGAATTGATTAATTCCTTTAATATTGGG
AGCTCCAGACATAGCTTTTCCCCGATTAAATAACATAAGTTTTTGATTATTACCTCCTGC
TCTTTTATTATTACTCTCTTCAGCTGCAGTTGAAAGTGGGGTAGGGACAGGATGAACTGT
CTATCCTCCTTTATCTGCAAATCTTGCTCATGCTGGTGGTTCTGTAGATCTTGCAATTTT
TTCTTTACATTTAGCAGGTGCTTCTTCTATTTTAGGTGCTGTAAATTTTATTACTACAGT
TATTAATATACGTTGAGGGGGTATACCACTTGAACGGCTTCCTCTTTTTGTCTGATCAGT
AAAGATTACAGCTATTTTACTTTTATTGTCCCTCCCTGTTTTAGCTGGAGCTATTACTAT
GCTTTTAACAGATCGAAATTTTAATACTGCATTCTTTGATCCGGCAGGAGG
>C198 [organism=Heleobia ascotanensis] [country=Chile:Ascotan spring 8a] isolate 8a19 cytochrome oxidase subunit I (COI) gene, partial sequence; mitochondrial
AGTTGGGACAGCTTTAAGTTTATTAATTCGAGCTGAACTAGGACAACCTGGAACTTTACT
TGGTGACGATCAGCTTTATAATGTTATTGTTACTGCGCATGCGTTTGTAATAATTTTTTT
TTTAGTTATGCCTATGATAATTGGCGGGTTTGGGAATTGATTAATTCCTTTAATATTGGG
AGCTCCAGACATAGCTTTTCCCCGATTAAATAACATAAGTTTTTGATTATTACCTCCTGC
TCTTTTATTATTACTCTCTTCAGCTGCAGTTGAAAGTGGGGTAGGGACAGGATGAACTGT
CTATCCTCCTCTATCTGCAAATCTTGCTCATGCTGGTGGTTCTGTAGATCTTGCAATTTT
TTCTTTACATTTAGCAGGTGCTTCTTCTATTTTAGGTGCTGTAAATTTTATTACTACAGT
TATTAATATACGTTGAGGGGGTATACCACTTGAACGGCTTCCTCTTTTTGTCTGATCAGT
AAAGATTACAGCTATTTTACTTTTATTGTCCCTCCCTGTTTTAGCTGGAGCTATTACTAT
GCTTTTAACAGATCGAAATTTTAATACTGCATTCTTTGATCCGGCAGGAGG
>C199 [organism=Heleobia ascotanensis] [country=Chile:Ascotan spring 8a] isolate 8a2 cytochrome oxidase subunit I (COI) gene, partial sequence; mitochondrial
AGTTGGGACAGCTTTAAGTTTATTAATTCGAGCTGAACTAGGACAACCTGGAACTTTACT
TGGTGACGATCAGCTTTATAATGTTATTGTTACTGCGCATGCGTTTGTAATAATTTTTTT
TTTAGTTATGCCTATGATAATTGGCGGGTTTGGGAATTGATTAATTCCTTTAATATTGGG
AGCTCCAGACATAGCTTTTCCCCGATTAAATAACATAAGTTTTTGATTATTACCTCCTGC
TCTTTTATTATTACTCTCTTCAGCTGCAGTTGAAAGTGGGGTAGGGACAGGATGAACTGT
CTATCCTCCTTTATCTGCAAATCTTGCTCATGCTGGTGGTTCTGTAGATCTTGCAATTTT
TTCTTTACATTTAGCAGGTGCTTCTTCTATTTTAGGTGCTGTAAATTTTATTACTACAGT
TATTAATATACGTTGAGGGGGTATACCACTTGAACGGCTTCCTCTTTTTGTCTGATCAGT
AAAGATTACAGCTATTTTACTTTTATTGTCCCTCCCTGTTTTAGCTGGAGCTATTACTAT
GCTTTTAACAGATCGAAATTTTAATACTGCATTCTTTGATCCGGCAGGAGG
>C200 [organism=Heleobia ascotanensis] [country=Chile:Ascotan spring 8a] isolate 8a20 cytochrome oxidase subunit I (COI) gene, partial sequence; mitochondrial
AGTTGGGACAGCTTTAAGTTTATTAATTCGAGCTGAACTAGGACAACCTGGAACTTTACT
TGGTGACGATCAGCTTTATAATGTTATTGTTACTGCGCATGCGTTTGTAATAATTTTTTT
TTTAGTTATGCCTATGATAATTGGCGGGTTTGGGAATTGATTAATTCCTTTAATATTGGG
AGCTCCAGACATAGCTTTTCCCCGATTAAATAACATAAGTTTTTGATTATTACCTCCTGC
TCTTTTATTATTACTCTCTTCAGCTGCAGTTGAAAGTGGGGTAGGGACAGGATGAACTGT
CTATCCTCCTTTATCTGCAAATCTTGCTCATGCTGGTGGTTCTGTAGATCTTGCAATTTT
TTCTTTACATTTAGCAGGTGCTTCTTCTATTTTAGGTGCTGTAAATTTTATTACTACAGT
TATTAATATACGTTGAGGGGGTATACCACTTGAACGGCTTCCTCTTTTTGTCTGATCAGT
AAAGATTACAGCTATTTTACTTTTATTGTCCCTCCCTGTTTTAGCTGGAGCTATTACTAT
GCTTTTAACAGATCGAAATTTTAATACTGCATTCTTTGATCCGGCAGGAGG
>C201 [organism=Heleobia ascotanensis] [country=Chile:Ascotan spring 8a] isolate 8a21 cytochrome oxidase subunit I (COI) gene, partial sequence; mitochondrial
AGTTGGGACAGCTTTAAGTTTATTAATTCGAGCTGAACTAGGACAACCTGGAACTTTACT
TGGTGACGATCAGCTTTATAATGTTATTGTTACTGCGCATGCGTTTGTAATAATTTTTTT
TTTAGTTATGCCTATGATAATTGGCGGGTTTGGGAATTGATTAATTCCTTTAATATTGGG
AGCTCCAGACATAGCTTTTCCCCGATTAAATAACATAAGTTTTTGATTATTACCTCCTGC
TCTTTTATTATTACTCTCTTCAGCTGCAGTTGAAAGTGGGGTAGGGACAGGATGAACTGT
CTATCCTCCTTTATCTGCAAATCTTGCTCATGCTGGTGGTTCTGTAGATCTTGCAATTTT
TTCTTTACATTTAGCAGGTGCTTCTTCTATTTTAGGTGCTGTAAATTTTATTACTACAGT
TATTAATATACGTTGAGGGGGTATACCACTTGAACGGCTTCCTCTTTTTGTCTGATCAGT
AAAGATTACAGCTATTTTACTTTTATTGTCCCTCCCTGTTTTAGCTGGAGCTATTACTAT
GCTTTTAACAGATCGAAATTTTAATACTGCATTCTTTGATCCGGCAGGAGG
>C202 [organism=Heleobia ascotanensis] [country=Chile:Ascotan spring 8a] isolate 8a22 cytochrome oxidase subunit I (COI) gene, partial sequence; mitochondrial
AGTTGGGACAGCTTTAAGTTTATTAATTCGAGCTGAACTAGGACAACCTGGAACTTTACT
TGGTGACGATCAGCTTTATAATGTTATTGTTACTGCGCATGCGTTTGTAATAATTTTTTT
TTTAGTTATGCCTATGATAATTGGCGGGTTTGGGAATTGATTAATTCCTTTAATATTGGG
AGCTCCAGACATAGCTTTTCCCCGATTAAATAACATAAGTTTTTGATTATTACCTCCTGC
TCTTTTATTATTACTCTCTTCAGCTGCAGTTGAAAGTGGGGTAGGGACAGGATGAACTGT
CTATCCTCCTCTATCTGCAAATCTTGCTCATGCTGGTGGTTCTGTAGATCTTGCAATTTT
TTCTTTACATTTAGCAGGTGCTTCTTCTATTTTAGGTGCTGTAAATTTTATTACTACAGT
TATTAATATACGTTGAGGGGGTATACCACTTGAACGGCTTCCTCTTTTTGTCTGATCAGT
AAAGATTACAGCTATTTTACTTTTATTGTCCCTCCCTGTTTTAGCTGGAGCTATTACTAT
GCTTTTAACAGATCGAAATTTTAATACTGCATTCTTTGATCCGGCAGGAGG
>C203 [organism=Heleobia ascotanensis] [country=Chile:Ascotan spring 8a] isolate 8a23 cytochrome oxidase subunit I (COI) gene, partial sequence; mitochondrial
AGTTGGGACAGCTTTAAGTTTATTAATTCGAGCTGAACTAGGACAACCTGGAACTTTACT
TGGTGACGATCAGCTTTATAATGTTATTGTTACTGCGCATGCGTTTGTAATAATTTTTTT
TTTAGTTATGCCTATGATAATTGGCGGGTTTGGGAATTGATTAATTCCTTTAATATTGGG
AGCTCCAGACATAGCTTTTCCCCGATTAAATAACATAAGTTTTTGATTATTACCTCCTGC
TCTTTTATTATTACTCTCTTCAGCTGCAGTTGAAAGTGGGGTAGGGACAGGATGAACTGT
CTATCCTCCTTTATCTGCAAATCTTGCTCATGCTGGTGGTTCTGTAGATCTTGCAATTTT
TTCTTTACATTTAGCAGGTGCTTCTTCTATTTTAGGTGCTGTAAATTTTATTACTACAGT
TATTAATATACGTTGAGGGGGTATACCACTTGAACGGCTTCCTCTTTTTGTCTGATCAGT
AAAGATTACAGCTATTTTACTTTTATTGTCCCTCCCTGTTTTAGCTGGAGCTATTACTAT
GCTTTTAACAGATCGAAATTTTAATACTGCATTCTTTGATCCGGCAGGAGG
>C204 [organism=Heleobia ascotanensis] [country=Chile:Ascotan spring 8a] isolate 8a24 cytochrome oxidase subunit I (COI) gene, partial sequence; mitochondrial
AGTTGGGACAGCTTTAAGTTTATTAATTCGAGCTGAACTAGGACAACCTGGAACTTTACT
TGGTGACGATCAGCTTTATAATGTTATTGTTACTGCGCATGCGTTTGTAATAATTTTTTT
TTTAGTTATGCCTATGATAATTGGCGGGTTTGGGAATTGATTAATTCCTTTAATATTGGG
AGCTCCAGACATAGCTTTTCCCCGATTAAATAACATAAGTTTTTGATTATTACCTCCTGC
TCTTTTATTATTACTCTCTTCAGCTGCAGTTGAAAGTGGGGTAGGGACAGGATGAACTGT
CTATCCTCCTTTATCTGCAAATCTTGCTCATGCTGGTGGTTCTGTAGATCTTGCAATTTT
TTCTTTACATTTAGCAGGTGCTTCTTCTATTTTAGGTGCTGTAAATTTTATTACTACAGT
TATTAATATACGTTGAGGGGGTATACCACTTGAACGGCTTCCTCTTTTTGTCTGATCAGT
AAAGATTACAGCTATTTTACTTTTATTGTCCCTCCCTGTTTTAGCTGGAGCTATTACTAT
GCTTTTAACAGATCGAAATTTTAATACTGCATTCTTTGATCCGGCAGGAGG
>C205 [organism=Heleobia ascotanensis] [country=Chile:Ascotan spring 8a] isolate 8a5 cytochrome oxidase subunit I (COI) gene, partial sequence; mitochondrial
AGTTGGGACAGCTTTAAGTTTATTAATTCGAGCTGAACTAGGACAACCTGGAACTTTACT
TGGTGACGATCAGCTTTATAATGTTATTGTTACTGCGCATGCGTTTGTAATAATTTTTTT
TTTAGTTATGCCTATGATAATTGGCGGGTTTGGGAATTGATTAATTCCTTTAATATTGGG
AGCTCCAGACATAGCTTTTCCCCGATTAAATAACATAAGTTTTTGATTATTACCTCCTGC
TCTTTTATTATTACTCTCTTCAGCTGCAGTTGAAAGTGGGGTAGGGACAGGATGAACTGT
CTATCCTCCTTTATCTGCAAATCTTGCTCATGCTGGTGGTTCTGTAGATCTTGCAATTTT
TTCTTTACATTTAGCAGGTGCTTCTTCTATTTTAGGTGCTGTAAATTTTATTACTACAGT
TATTAATATACGTTGAGGGGGTATACCACTTGAACGGCTTCCTCTTTTTGTCTGATCAGT
AAAGATTACAGCTATTTTACTTTTATTGTCCCTCCCTGTTTTAGCTGGAGCTATTACTAT
GCTTTTAACAGATCGAAATTTTAATACTGCATTCTTTGATCCGGCAGGAGG
>C206 [organism=Heleobia ascotanensis] [country=Chile:Ascotan spring 8b] isolate 8b1 cytochrome oxidase subunit I (COI) gene, partial sequence; mitochondrial
AGTTGGGACAGCTTTAAGTTTATTAATTCGAGCTGAACTAGGACAACCTGGAACTTTACT
TGGTGACGATCAGCTTTATAATGTTATTGTTACTGCGCATGCATTTGTAATAATTTTTTT
TTTAGTTATGCCTATGATAATTGGCGGGTTTGGAAATTGATTAATTCCTTTAATATTGGG
AGCTCCAGACATAGCTTTTCCCCGATTAAATAACATAAGTTTTTGATTATTACCTCCTGC
TCTTTTATTATTACTCTCTTCAGCTGCAGTTGAAAGTGGGGTAGGGACAGGATGAACTGT
CTATCCTCCTCTATCTGCAAATCTTGCTCATGCTGGTGGTTCTGTAGATCTTGCAATTTT
TTCTTTACATTTAGCAGGTGCTTCTTCTATTCTAGGTGCTGTAAATTTTATTACTACAGT
TATTAATATACGTTGAGGGGGTATGCCACTTGAACGGCTTCCTCTTTTTGTCTGATCAGT
AAAGATTACAGCTATTTTACTTTTATTGTCCCTCCCTGTTTTAGCTGGAGCTATTACTAT
GCTTTTAACAGATCGAAATTTTAATACTGCATTCTTTGATCCGGCAGGAGG
>C207 [organism=Heleobia ascotanensis] [country=Chile:Ascotan spring 8b] isolate 8b16 cytochrome oxidase subunit I (COI) gene, partial sequence; mitochondrial
AGTTGGGACAGCTTTAAGTTTATTAATTCGAGCTGAACTAGGACAACCTGGAACTTTACT
TGGTGACGATCAGCTTTATAATGTTATTGTTACTGCGCATGCGTTTGTAATAATTTTTTT
TTTAGTTATGCCTATGATAATTGGCGGGTTTGGGAATTGATTAATTCCTTTAATATTGGG
AGCTCCAGACATAGCTTTTCCCCGATTAAATAACATAAGTTTTTGATTATTACCTCCTGC
TCTTTTATTATTACTCTCTTCAGCTGCAGTTGAAAGTGGGGTAGGGACAGGATGAACTGT
CTATCCTCCTCTATCTGCAAATCTTGCTCATGCTGGTGGTTCTGTAGATCTTGCAATTTT
TTCTTTACATTTAGCAGGTGCTTCTTCTATTTTAGGTGCTGTAAATTTTATTACTACAGT
TATTAATATACGTTGAGGGGGTATACCACTTGAACGGCTTCCTCTTTTTGTCTGATCAGT
AAAGATTACAGCTATTTTACTTTTATTGTCCCTCCCTGTTTTAGCTGGAGCTATTACTAT
GCTTTTAACAGATCGAAATTTTAATACTGCATTCTTTGATCCGGCAGGAGG
>C208 [organism=Heleobia ascotanensis] [country=Chile:Ascotan spring 8b] isolate 8b17 cytochrome oxidase subunit I (COI) gene, partial sequence; mitochondrial
AGTTGGGACAGCTTTAAGTTTATTAATTCGAGCTGAACTAGGACAACCTGGAACTTTACT
TGGTGACGATCAGCTTTATAATGTTATTGTTACTGCGCATGCGTTTGTAATAATTTTTTT
TTTAGTTATGCCTATGATAATTGGCGGGTTTGGGAATTGATTAATTCCTTTAATATTGGG
AGCTCCAGACATAGCTTTTCCCCGATTAAATAACATAAGTTTTTGATTATTACCTCCTGC
TCTTTTATTATTACTCTCTTCAGCTGCAGTTGAAAGTGGGGTAGGGACAGGATGAACTGT
CTATCCTCCTTTATCTGCAAATCTTGCTCATGCTGGTGGTTCTGTAGATCTTGCAATTTT
TTCTTTACATTTAGCAGGTGCTTCTTCTATTTTAGGTGCTGTAAATTTTATTACTACAGT
TATTAATATACGTTGAGGGGGTATACCACTTGAACGGCTTCCTCTTTTTGTCTGATCAGT
AAAGATTACAGCTATTTTACTTTTATTGTCCCTCCCTGTTTTAGCTGGAGCTATTACTAT
GCTTTTAACAGATCGAAATTTTAATACTGCATTCTTTGATCCGGCAGGAGG
>C209 [organism=Heleobia ascotanensis] [country=Chile:Ascotan spring 8b] isolate 8b18 cytochrome oxidase subunit I (COI) gene, partial sequence; mitochondrial
AGTTGGGACAGCTTTAAGTTTATTAATTCGAGCTGAACTAGGACAACCTGGAACTTTACT
TGGTGACGATCAGCTTTATAATGTTATTGTTACTGCGCATGCGTTTGTAATAATTTTTTT
TTTAGTTATGCCTATGATAATTGGCGGGTTTGGGAATTGATTAATTCCTTTAATATTGGG
AGCTCCAGACATAGCTTTTCCCCGATTAAATAACATAAGTTTTTGATTATTACCTCCTGC
TCTTTTATTATTACTCTCTTCAGCTGCAGTTGAAAGTGGGGTAGGGACAGGATGAACTGT
CTATCCTCCTTTATCTGCAAATCTTGCTCATGCTGGTGGTTCTGTAGATCTTGCAATTTT
TTCTTTACATTTAGCAGGTGCTTCTTCTATTTTAGGTGCTGTAAATTTTATTACTACAGT
TATTAATATACGTTGAGGGGGTATACCACTTGAACGGCTTCCTCTTTTTGTCTGATCAGT
AAAGATTACAGCTATTTTACTTTTATTGTCCCTCCCTGTTTTAGCTGGAGCTATTACTAT
GCTTTTAACAGATCGAAATTTTAATACTGCATTCTTTGATCCGGCAGGAGG
>C210 [organism=Heleobia ascotanensis] [country=Chile:Ascotan spring 8b] isolate 8b19 cytochrome oxidase subunit I (COI) gene, partial sequence; mitochondrial
AGTTGGGACAGCTTTAAGTTTATTAATTCGAGCTGAACTAGGACAACCTGGAACTTTACT
TGGTGACGATCAGCTTTATAATGTTATTGTTACTGCGCATGCGTTTGTAATAATTTTTTT
TTTAGTTATGCCTATGATAATTGGCGGGTTTGGGAATTGATTAATTCCTTTAATATTGGG
AGCTCCAGACATAGCTTTTCCCCGATTAAATAACATAAGTTTTTGATTATTACCTCCTGC
TCTTTTATTATTACTCTCTTCAGCTGCAGTTGAAAGTGGGGTAGGGACAGGATGAACTGT
CTATCCTCCTTTATCTGCAAATCTTGCTCATGCTGGTGGTTCTGTAGATCTTGCAATTTT
TTCTTTACATTTAGCAGGTGCTTCTTCTATTTTAGGTGCTGTAAATTTTATTACTACAGT
TATTAATATACGTTGAGGGGGTATACCACTTGAACGGCTTCCTCTTTTTGTCTGATCAGT
AAAGATTACAGCTATTTTACTTTTATTGTCCCTCCCTGTTTTAGCTGGAGCTATTACTAT
GCTTTTAACAGATCGAAATTTTAATACTGCATTCTTTGATCCGGCAGGAGG
>C211 [organism=Heleobia ascotanensis] [country=Chile:Ascotan spring 8b] isolate 8b2 cytochrome oxidase subunit I (COI) gene, partial sequence; mitochondrial
AGTTGGGACAGCTTTAAGTTTATTAATTCGAGCTGAACTAGGACAACCTGGAACTTTACT
TGGTGACGATCAGCTTTATAATGTTATTGTTACTGCGCATGCGTTTGTAATAATTTTTTT
TTTAGTTATGCCTATGATAATTGGCGGGTTTGGGAATTGATTAATTCCTTTAATATTGGG
AGCTCCAGACATAGCTTTTCCCCGATTAAATAACATAAGTTTTTGATTATTACCTCCTGC
TCTTTTATTATTACTCTCTTCAGCTGCAGTTGAAAGTGGGGTAGGGACAGGATGAACTGT
CTATCCTCCTTTATCTGCAAATCTTGCTCATGCTGGTGGTTCTGTAGATCTTGCAATTTT
TTCTTTACATTTAGCAGGTGCTTCTTCTATTTTAGGTGCTGTAAATTTTATTACTACAGT
TATTAATATACGTTGAGGGGGTATACCACTTGAACGGCTTCCTCTTTTTGTCTGATCAGT
AAAGATTACAGCTATTTTACTTTTATTGTCCCTCCCTGTTTTAGCTGGAGCTATTACTAT
GCTTTTAACAGATCGAAATTTTAATACTGCATTCTTTGATCCGGCAGGAGG
>C212 [organism=Heleobia ascotanensis] [country=Chile:Ascotan spring 8b] isolate 8b20 cytochrome oxidase subunit I (COI) gene, partial sequence; mitochondrial
AGTTGGGACAGCTTTAAGTTTATTAATTCGAGCTGAACTAGGACAACCTGGAACTTTACT
TGGTGACGATCAGCTTTATAATGTTATTGTTACTGCGCATGCGTTTGTAATAATTTTTTT
TTTAGTTATGCCTATGATAATTGGCGGGTTTGGGAATTGATTAATTCCTTTAATATTGGG
AGCTCCAGACATAGCTTTTCCCCGATTAAATAACATAAGTTTTTGATTATTACCTCCTGC
TCTTTTATTATTACTCTCTTCAGCTGCAGTTGAAAGTGGGGTAGGGACAGGATGAACTGT
CTATCCTCCTTTATCTGCAAATCTTGCTCATGCTGGTGGTTCTGTAGATCTTGCAATTTT
TTCTTTACATTTAGCAGGTGCTTCTTCTATTTTAGGTGCTGTAAATTTTATTACTACAGT
TATTAATATACGTTGAGGGGGTATACCACTTGAACGGCTTCCTCTTTTTGTCTGATCAGT
AAAGATTACAGCTATTTTACTTTTATTGTCCCTCCCTGTTTTAGCTGGAGCTATTACTAT
GCTTTTAACAGATCGAAATTTTAATACTGCATTCTTTGATCCGGCAGGAGG
>C213 [organism=Heleobia ascotanensis] [country=Chile:Ascotan spring 8b] isolate 8b21 cytochrome oxidase subunit I (COI) gene, partial sequence; mitochondrial
AGTTGGGACAGCTTTAAGTTTATTAATTCGAGCTGAACTAGGACAACCTGGAACTTTACT
TGGTGACGATCAGCTTTATAATGTTATTGTTACTGCGCATGCGTTTGTAATAATTTTTTT
TTTAGTTATGCCTATGATAATTGGCGGGTTTGGGAATTGATTAATTCCTTTAATATTGGG
AGCTCCAGACATAGCTTTTCCCCGATTAAATAACATAAGTTTTTGATTATTACCTCCTGC
TCTTTTATTATTACTCTCTTCAGCTGCAGTTGAAAGTGGGGTAGGGACAGGATGAACTGT
CTATCCTCCTTTATCTGCAAATCTTGCTCATGCTGGTGGTTCTGTAGATCTTGCAATTTT
TTCTTTACATTTAGCAGGTGCTTCTTCTATTTTAGGTGCTGTAAATTTTATTACTACAGT
TATTAATATACGTTGAGGGGGTATACCACTTGAACGGCTTCCTCTTTTTGTCTGATCAGT
AAAGATTACAGCTATTTTACTTTTATTGTCCCTCCCTGTTTTAGCTGGAGCTATTACTAT
GCTTTTAACAGATCGAAATTTTAATACTGCATTCTTTGATCCGGCAGGAGG
>C214 [organism=Heleobia ascotanensis] [country=Chile:Ascotan spring 8b] isolate 8b22 cytochrome oxidase subunit I (COI) gene, partial sequence; mitochondrial
AGTTGGGACAGCTTTAAGTTTATTAATTCGAGCTGAACTAGGACAACCTGGAACTTTACT
TGGTGACGATCAGCTTTATAATGTTATTGTTACTGCGCATGCGTTTGTAATAATTTTTTT
TTTAGTTATGCCTATGATAATTGGCGGGTTTGGGAATTGATTAATTCCTTTAATATTGGG
AGCTCCAGACATAGCTTTTCCCCGATTAAATAACATAAGTTTTTGATTATTACCTCCTGC
TCTTTTATTATTACTCTCTTCAGCTGCAGTTGAAAGTGGGGTAGGGACAGGATGAACTGT
CTATCCTCCTCTATCTGCAAATCTTGCTCATGCTGGTGGTTCTGTAGATCTTGCAATTTT
TTCTTTACATTTAGCAGGTGCTTCTTCTATTTTAGGTGCTGTAAATTTTATTACTACAGT
TATTAATATACGTTGAGGGGGTATACCACTTGAACGGCTTCCTCTTTTTGTCTGATCAGT
AAAGATTACAGCTATTTTACTTTTATTGTCCCTCCCTGTTTTAGCTGGAGCTATTACTAT
GCTTTTAACAGATCGAAATTTTAATACTGCATTCTTTGATCCGGCAGGAGG
>C215 [organism=Heleobia ascotanensis] [country=Chile:Ascotan spring 8b] isolate 8b23 cytochrome oxidase subunit I (COI) gene, partial sequence; mitochondrial
AGTTGGGACAGCTTTAAGTTTATTAATTCGAGCTGAACTAGGACAACCTGGAACTTTACT
TGGTGACGATCAGCTTTATAATGTTATTGTTACTGCGCATGCGTTTGTAATAATTTTTTT
TTTAGTTATGCCTATGATAATTGGCGGGTTTGGGAATTGATTAATTCCTTTAATATTGGG
AGCTCCAGACATAGCTTTTCCCCGATTAAATAACATAAGTTTTTGATTATTACCTCCTGC
TCTTTTATTATTACTCTCTTCAGCTGCAGTTGAAAGTGGGGTAGGGACAGGATGAACTGT
CTATCCTCCTCTATCTGCAAATCTTGCTCATGCTGGTGGTTCTGTAGATCTTGCAATTTT
TTCTTTACATTTAGCAGGTGCTTCTTCTATTTTAGGTGCTGTAAATTTTATTACTACAGT
TATTAATATACGTTGAGGGGGTATACCACTTGAACGGCTTCCTCTTTTTGTCTGATCAGT
AAAGATTACAGCTATTTTACTTTTATTGTCCCTCCCTGTTTTAGCTGGAGCTATTACTAT
GCTTTTAACAGATCGAAATTTTAATACTGCATTCTTTGATCCGGCAGGAGG
>C216 [organism=Heleobia ascotanensis] [country=Chile:Ascotan spring 8b] isolate 8b24 cytochrome oxidase subunit I (COI) gene, partial sequence; mitochondrial
AGTTGGGACAGCTTTAAGTTTATTAATTCGAGCTGAACTAGGACAACCTGGAACTTTACT
TGGTGACGATCAGCTTTATAATGTTATTGTTACTGCGCATGCGTTTGTAATAATTTTTTT
TTTAGTTATGCCTATGATAATTGGCGGGTTTGGGAATTGATTAATTCCTTTAATATTGGG
AGCTCCAGACATAGCTTTTCCCCGATTAAATAACATAAGTTTTTGATTATTACCTCCTGC
TCTTTTATTATTACTCTCTTCAGCTGCAGTTGAAAGTGGGGTAGGGACAGGATGAACTGT
CTATCCTCCTCTATCTGCAAATCTTGCTCATGCTGGTGGTTCTGTAGATCTTGCAATTTT
TTCTTTACATTTAGCAGGTGCTTCTTCTATTTTAGGTGCTGTAAATTTTATTACTACAGT
TATTAATATACGTTGAGGGGGTATACCACTTGAACGGCTTCCTCTTTTTGTCTGATCAGT
AAAGATTACAGCTATTTTACTTTTATTGTCCCTCCCTGTTTTAGCTGGAGCTATTACTAT
GCTTTTAACAGATCGAAATTTTAATACTGCATTCTTTGATCCGGCAGGAGG
>C217 [organism=Heleobia ascotanensis] [country=Chile:Ascotan spring 8b] isolate 8b3 cytochrome oxidase subunit I (COI) gene, partial sequence; mitochondrial
AGTTGGGACAGCTTTAAGTTTATTAATTCGAGCTGAACTAGGACAACCTGGAACTTTACT
TGGTGACGATCAGCTTTATAATGTTATTGTTACTGCGCATGCGTTTGTAATAATTTTTTT
TTTAGTTATGCCTATGATAATTGGCGGGTTTGGGAATTGATTAATTCCTTTAATATTGGG
AGCTCCAGACATAGCTTTTCCCCGATTAAATAACATAAGTTTTTGATTATTACCTCCTGC
TCTTTTATTATTACTCTCTTCAGCTGCAGTTGAAAGTGGGGTAGGGACAGGATGAACTGT
CTATCCTCCTTTATCTGCAAATCTTGCTCATGCTGGTGGTTCTGTAGATCTTGCAATTTT
TTCTTTACATTTAGCAGGTGCTTCTTCTATTTTAGGTGCTGTAAATTTTATTACTACAGT
TATTAATATACGTTGAGGGGGTATACCACTTGAACGGCTTCCTCTTTTTGTCTGATCAGT
AAAGATTACAGCTATTTTACTTTTATTGTCCCTCCCTGTTTTAGCTGGAGCTATTACTAT
GCTTTTAACAGATCGAAATTTTAATACTGCATTCTTTGATCCGGCAGGAGG
>C218 [organism=Heleobia ascotanensis] [country=Chile:Ascotan spring 9] isolate 9/002 cytochrome oxidase subunit I (COI) gene, partial sequence; mitochondrial
AGTTGGGACAGCTTTAAGTTTATTAATTCGAGCTGAACTAGGACAACCTGGAACTTTACT
TGGTGACGATCAGCTTTATAATGTTATTGTTACTGCGCATGCGTTTGTAATAATTTTTTT
TTTAGTTATGCCTATGATAATTGGCGGGTTTGGGAATTGATTAATTCCTTTAATATTGGG
AGCTCCAGACATAGCTTTTCCCCGATTAAATAACATAAGTTTTTGATTATTACCTCCTGC
TCTTTTATTATTACTCTCTTCAGCTGCAGTTGAAAGTGGGGTAGGGACAGGATGAACTGT
CTATCCTCCTTTATCTGCAAATCTTGCTCATGCTGGTGGTTCTGTAGATCTTGCAATTTT
TTCTTTACATTTAGCAGGTGCTTCTTCTATTTTAGGTGCTGTAAATTTTATTACTACAGT
TATTAATATACGTTGAGGGGGTATACCACTTGAACGGCTTCCTCTTTTTGTCTGATCAGT
AAAGATTACAGCTATTTTACTTTTATTGTCCCTCCCTGTTTTAGCTGGAGCTATTACTAT
GCTTTTAACAGATCGAAATTTTAATACTGCATTCTTTGATCCGGCAGGAGG
>C219 [organism=Heleobia ascotanensis] [country=Chile:Ascotan spring 9] isolate 9/004 cytochrome oxidase subunit I (COI) gene, partial sequence; mitochondrial
AGTTGGGACAGCTTTAAGTTTATTAATTCGAGCTGAACTAGGACAACCTGGAACTTTACT
TGGTGACGATCAGCTTTATAATGTTATTGTTACTGCGCATGCGTTTGTAATAATTTTTTT
TTTAGTTATGCCTATGATAATTGGCGGGTTTGGGAATTGATTAATTCCTTTAATATTGGG
AGCTCCAGACATAGCTTTTCCCCGATTAAATAACATAAGTTTTTGATTATTACCTCCTGC
TCTTTTATTATTACTCTCTTCAGCTGCAGTTGAAAGTGGGGTAGGGACAGGATGAACTGT
CTATCCTCCTTTATCTGCAAATCTTGCTCATGCTGGTGGTTCTGTAGATCTTGCAATTTT
TTCTTTACATTTAGCAGGTGCTTCTTCTATTTTAGGTGCTGTAAATTTTATTACTACAGT
TATTAATATACGTTGAGGGGGTATACCACTTGAACGGCTTCCTCTTTTTGTCTGATCAGT
AAAGATTACAGCTATTTTACTTTTATTGTCCCTCCCTGTTTTAGCTGGAGCTATTACTAT
GCTTTTAACAGATCGAAATTTTAATACTGCATTCTTTGATCCGGCAGGAGG
>C220 [organism=Heleobia ascotanensis] [country=Chile:Ascotan spring 9] isolate 9/005 cytochrome oxidase subunit I (COI) gene, partial sequence; mitochondrial
AGTTGGGACAGCTTTAAGTTTATTAATTCGAGCTGAACTAGGACAACCTGGAACTTTACT
TGGTGACGATCAGCTTTATAATGTTATTGTTACTGCGCATGCGTTTGTAATAATTTTTTT
TTTAGTTATGCCTATGATAATTGGCGGGTTTGGGAATTGATTAATTCCTTTAATATTGGG
AGCTCCAGACATAGCTTTTCCCCGATTAAATAACATAAGTTTTTGATTATTACCTCCTGC
TCTTTTATTATTACTCTCTTCAGCTGCAGTTGAAAGTGGGGTAGGGACAGGATGAACTGT
CTATCCTCCTCTATCTGCAAATCTTGCTCATGCTGGTGGTTCTGTAGATCTTGCAATTTT
TTCTTTACATTTAGCAGGTGCTTCTTCTATTTTAGGTGCTGTAAATTTTATTACTACAGT
TATTAATATACGTTGAGGGGGTATACCACTTGAACGGCTTCCTCTTTTTGTCTGATCAGT
AAAGATTACAGCTATTTTACTTTTATTGTCCCTCCCTGTTTTAGCTGGAGCTATTACTAT
GCTTTTAACAGATCGAAATTTTAATACTGCATTCTTTGATCCGGCAGGAGG
>C221 [organism=Heleobia ascotanensis] [country=Chile:Ascotan spring 9] isolate 9/007 cytochrome oxidase subunit I (COI) gene, partial sequence; mitochondrial
AGTTGGGACAGCTTTAAGTTTATTAATTCGAGCTGAACTAGGACAACCTGGAACTTTACT
TGGTGACGATCAGCTTTATAATGTTATTGTTACTGCGCATGCGTTTGTAATAATTTTTTT
TTTAGTTATGCCTATGATAATTGGCGGGTTTGGGAATTGATTAATTCCTTTAATATTGGG
AGCTCCAGACATAGCTTTTCCCCGATTAAATAACATAAGTTTTTGATTATTACCTCCTGC
TCTTTTATTATTACTCTCTTCAGCTGCAGTTGAAAGTGGGGTAGGGACAGGATGAACTGT
CTATCCTCCTTTATCTGCAAATCTTGCTCATGCTGGTGGTTCTGTAGATCTTGCAATTTT
TTCTTTACATTTAGCAGGTGCTTCTTCTATTTTAGGTGCTGTAAATTTTATTACTACAGT
TATTAATATACGTTGAGGGGGTATACCACTTGAACGGCTTCCTCTTTTTGTCTGATCAGT
AAAGATTACAGCTATTTTACTTTTATTGTCCCTCCCTGTTTTAGCTGGAGCTATTACTAT
GCTTTTAACAGATCGAAATTTTAATACTGCATTCTTTGATCCGGCAGGAGG
>C222 [organism=Heleobia ascotanensis] [country=Chile:Ascotan spring 9] isolate 9/008 cytochrome oxidase subunit I (COI) gene, partial sequence; mitochondrial
AGTTGGGACAGCTTTAAGTTTATTAATTCGAGCTGAACTAGGACAACCTGGAACTTTACT
TGGTGACGATCAGCTTTATAATGTTATTGTTACTGCGCATGCGTTTGTAATAATTTTTTT
TTTAGTTATGCCTATGATAATTGGCGGGTTTGGGAATTGATTAATTCCTTTAATATTGGG
AGCTCCAGACATAGCTTTTCCCCGATTAAATAACATAAGTTTTTGATTATTACCTCCTGC
TCTTTTATTATTACTCTCTTCAGCTGCAGTTGAAAGTGGGGTAGGGACAGGATGAACTGT
CTATCCTCCTTTATCTGCAAATCTTGCTCATGCTGGTGGTTCTGTAGATCTTGCAATTTT
TTCTTTACATTTAGCAGGTGCTTCTTCTATTTTAGGTGCTGTAAATTTTATTACTACAGT
TATTAATATACGTTGAGGGGGTATACCACTTGAACGGCTTCCTCTTTTTGTCTGATCAGT
AAAGATTACAGCTATTTTACTTTTATTGTCCCTCCCTGTTTTAGCTGGAGCTATTACTAT
GCTTTTAACAGATCGAAATTTTAATACTGCATTCTTTGATCCGGCAGGAGG
>C223 [organism=Heleobia ascotanensis] [country=Chile:Ascotan spring 9] isolate 9/009 cytochrome oxidase subunit I (COI) gene, partial sequence; mitochondrial
AGTTGGGACAGCTTTAAGTTTATTAATTCGAGCTGAACTAGGACAACCTGGAACTTTACT
TGGTGACGATCAGCTTTATAATGTTATTGTTACTGCGCATGCGTTTGTAATAATTTTTTT
TTTAGTTATGCCTATGATAATTGGCGGGTTTGGGAATTGATTAATTCCTTTAATATTGGG
AGCTCCAGACATAGCTTTTCCCCGATTAAATAACATAAGTTTTTGATTATTACCTCCTGC
TCTTTTATTATTACTCTCTTCAGCTGCAGTTGAAAGTGGGGTAGGGACAGGATGAACTGT
CTATCCTCCTCTATCTGCAAATCTTGCTCATGCTGGTGGTTCTGTAGATCTTGCAATTTT
TTCTTTACATTTAGCAGGTGCTTCTTCTATTTTAGGTGCTGTAAATTTTATTACTACAGT
TATTAATATACGTTGAGGGGGTATACCACTTGAACGGCTTCCTCTTTTTGTCTGATCAGT
AAAGATTACAGCTATTTTACTTTTATTGTCCCTCCCTGTTTTAGCTGGAGCTATTACTAT
GCTTTTAACAGATCGAAATTTTAATACTGCATTCTTTGATCCGGCAGGAGG
>C224 [organism=Heleobia ascotanensis] [country=Chile:Ascotan spring 9] isolate 9/010 cytochrome oxidase subunit I (COI) gene, partial sequence; mitochondrial
AGTTGGGACAGCTTTAAGTTTATTAATTCGAGCTGAACTAGGACAACCTGGAACTTTACT
TGGTGACGATCAGCTTTATAATGTTATTGTTACTGCGCATGCGTTTGTAATAATTTTTTT
TTTAGTTATGCCTATGATAATTGGCGGGTTTGGGAATTGATTAATTCCTTTAATATTGGG
AGCTCCAGACATAGCTTTTCCCCGATTAAATAACATAAGTTTTTGATTATTACCTCCTGC
TCTTTTATTATTACTCTCTTCAGCTGCAGTTGAAAGTGGGGTAGGGACAGGATGAACTGT
CTATCCTCCTTTATCTGCAAATCTTGCTCATGCTGGTGGTTCTGTAGATCTTGCAATTTT
TTCTTTACATTTAGCAGGTGCTTCTTCTATTTTAGGTGCTGTAAATTTTATTACTACAGT
TATTAATATACGTTGAGGGGGTATACCACTTGAACGGCTTCCTCTTTTTGTCTGATCAGT
AAAGATTACAGCTATTTTACTTTTATTGTCCCTCCCTGTTTTAGCTGGAGCTATTACTAT
GCTTTTAACAGATCGAAATTTTAATACTGCATTCTTTGATCCGGCAGGAGG
>C225 [organism=Heleobia ascotanensis] [country=Chile:Ascotan spring 9a] isolate 9a1 cytochrome oxidase subunit I (COI) gene, partial sequence; mitochondrial
AGTTGGGACAGCTTTAAGTTTATTAATTCGAGCTGAACTAGGACAACCTGGAACTTTACT
TGGTGACGATCAGCTTTATAATGTTATTGTTACTGCGCATGCGTTTGTAATAATTTTTTT
TTTAGTTATGCCTATGATAATTGGCGGGTTTGGGAATTGATTAATTCCTTTAATATTGGG
AGCTCCAGACATAGCTTTTCCCCGATTAAATAACATAAGTTTTTGATTATTACCTCCTGC
TCTTTTATTATTACTCTCTTCAGCTGCAGTTGAAAGTGGGGTAGGGACAGGATGAACTGT
CTATCCTCCTTTATCTGCAAATCTTGCTCATGCTGGTGGTTCTGTAGATCTTGCAATTTT
TTCTTTACATTTAGCAGGTGCTTCTTCTATTTTAGGTGCTGTAAATTTTATTACTACAGT
TATTAATATACGTTGAGGGGGTATACCACTTGAACGGCTTCCTCTTTTTGTCTGATCAGT
AAAGATTACAGCTATTTTACTTTTATTGTCCCTCCCTGTTTTAGCTGGAGCTATTACTAT
GCTTTTAACAGATCGAAATTTTAATACTGCATTCTTTGATCCGGCAGGAGG
>C226 [organism=Heleobia ascotanensis] [country=Chile:Ascotan spring 9a] isolate 9a10 cytochrome oxidase subunit I (COI) gene, partial sequence; mitochondrial
AGTTGGGACAGCTTTAAGTTTATTAATTCGAGCTGAACTAGGACAACCTGGAACTTTACT
TGGTGACGATCAGCTTTATAATGTTATTGTTACTGCGCATGCGTTTGTAATAATTTTTTT
TTTAGTTATGCCTATGATAATTGGCGGGTTTGGGAATTGATTAATTCCTTTAATATTGGG
AGCTCCAGACATAGCTTTTCCCCGATTAAATAACATAAGTTTTTGATTATTACCTCCTGC
TCTTTTATTATTACTCTCTTCAGCTGCAGTTGAAAGTGGGGTAGGGACAGGATGAACTGT
CTATCCTCCTCTATCTGCAAATCTTGCTCATGCTGGTGGTTCTGTAGATCTTGCAATTTT
TTCTTTACATTTAGCAGGTGCTTCTTCTATTTTAGGTGCTGTAAATTTTATTACTACAGT
TATTAATATACGTTGAGGGGGTATACCACTTGAACGGCTTCCTCTTTTTGTCTGATCAGT
AAAGATTACAGCTATTTTACTTTTATTGTCCCTCCCTGTTTTAGCTGGAGCTATTACTAT
GCTTTTAACAGATCGAAATTTTAATACTGCATTCTTTGATCCGGCAGGAGG
>C227 [organism=Heleobia ascotanensis] [country=Chile:Ascotan spring 9a] isolate 9a11 cytochrome oxidase subunit I (COI) gene, partial sequence; mitochondrial
AGTTGGGACAGCTTTAAGTTTATTAATTCGAGCTGAACTAGGACAACCTGGAACTTTACT
TGGTGACGATCAGCTTTATAATGTTATTGTTACTGCGCATGCATTTGTAATAATTTTTTT
TTTAGTTATGCCTATGATAATTGGCGGGTTTGGAAATTGATTAATTCCTTTAATATTAGG
AGCTCCAGACATAGCTTTTCCCCGATTAAATAACATAAGTTTTTGATTATTACCTCCTGC
TCTTTTATTATTACTCTCTTCAGCTGCAGTTGAAAGTGGGGTAGGGACAGGATGAACTGT
CTATCCTCCTCTATCTGCAAATCTTGCTCATGCTGGTGGTTCTGTAGATCTTGCAATTTT
TTCTTTACATTTAGCAGGTGCTTCTTCTATTCTAGGTGCTGTAAATTTTATTACTACAGT
TATTAATATACGTTGAGGGGGTATGCCACTTGAACGGCTTCCTCTTTTTGTCTGATCAGT
AAAGATTACAGCTATTTTACTTTTATTGTCCCTCCCTGTTTTAGCTGGAGCTATTACTAT
GCTTTTAACAGATCGAAATTTTAATACTGCATTCTTTGATCCGGCAGGAGG
>C228 [organism=Heleobia ascotanensis] [country=Chile:Ascotan spring 9a] isolate 9a12 cytochrome oxidase subunit I (COI) gene, partial sequence; mitochondrial
AGTTGGGACAGCTTTAAGTTTATTAATTCGAGCTGAACTAGGACAACCTGGAACTTTACT
TGGTGACGATCAGCTTTATAATGTTATTGTTACTGCGCATGCGTTTGTAATAATTTTTTT
TTTAGTTATGCCTATGATAATTGGCGGGTTTGGGAATTGATTAATTCCTTTAATATTGGG
AGCTCCAGACATAGCTTTTCCCCGATTAAATAACATAAGTTTTTGATTATTACCTCCTGC
TCTTTTATTATTACTCTCTTCAGCTGCAGTTGAAAGTGGGGTAGGGACAGGATGAACTGT
CTATCCTCCTTTATCTGCAAATCTTGCTCATGCTGGTGGTTCTGTAGATCTTGCAATTTT
TTCTTTACATTTAGCAGGTGCTTCTTCTATTTTAGGTGCTGTAAATTTTATTACTACAGT
TATTAATATACGTTGAGGGGGTATACCACTTGAACGGCTTCCTCTTTTTGTCTGATCAGT
AAAGATTACAGCTATTTTACTTTTATTGTCCCTCCCTGTTTTAGCTGGAGCTATTACTAT
GCTTTTAACAGATCGAAATTTTAATACTGCATTCTTTGATCCGGCAGGAGG
>C229 [organism=Heleobia ascotanensis] [country=Chile:Ascotan spring 9a] isolate 9a14 cytochrome oxidase subunit I (COI) gene, partial sequence; mitochondrial
AGTTGGGACAGCTTTAAGTTTATTAATTCGAGCTGAACTAGGACAACCTGGAACTTTACT
TGGTGACGATCAGCTTTATAATGTTATTGTTACTGCGCATGCGTTTGTAATAATTTTTTT
TTTAGTTATGCCTATGATAATTGGCGGGTTTGGGAATTGATTAATTCCTTTAATATTGGG
AGCTCCAGACATAGCTTTTCCCCGATTAAATAACATAAGTTTTTGATTATTACCTCCTGC
TCTTTTATTATTACTCTCTTCAGCTGCAGTTGAAAGTGGGGTAGGGACAGGATGAACTGT
CTATCCTCCTCTATCTGCAAATCTTGCTCATGCTGGTGGTTCTGTAGATCTTGCAATTTT
TTCTTTACATTTAGCAGGTGCTTCTTCTATTTTAGGTGCTGTAAATTTTATTACTACAGT
TATTAATATACGTTGAGGGGGTATACCACTTGAACGGCTTCCTCTTTTTGTCTGATCAGT
AAAGATTACAGCTATTTTACTTTTATTGTCCCTCCCTGTTTTAGCTGGAGCTATTACTAT
GCTTTTAACAGATCGAAATTTTAATACTGCATTCTTTGATCCGGCAGGAGG
>C230 [organism=Heleobia ascotanensis] [country=Chile:Ascotan spring 9a] isolate 9a15 cytochrome oxidase subunit I (COI) gene, partial sequence; mitochondrial
AGTTGGGACAGCTTTAAGTTTATTAATTCGAGCTGAACTAGGACAACCTGGAACTTTACT
TGGTGACGATCAGCTTTATAATGTTATTGTTACTGCGCATGCGTTTGTAATAATTTTTTT
TTTAGTTATGCCTATGATAATTGGCGGGTTTGGGAATTGATTAATTCCTTTAATATTGGG
AGCTCCAGACATAGCTTTTCCCCGATTAAATAACATAAGTTTTTGATTATTACCTCCTGC
TCTTTTATTATTACTCTCTTCAGCTGCAGTTGAAAGTGGGGTAGGGACAGGATGAACTGT
CTATCCTCCTCTATCTGCAAATCTTGCTCATGCTGGTGGTTCTGTAGATCTTGCAATTTT
TTCTTTACATTTAGCAGGTGCTTCTTCTATTTTAGGTGCTGTAAATTTTATTACTACAGT
TATTAATATACGTTGAGGGGGTATACCACTTGAACGGCTTCCTCTTTTTGTCTGATCAGT
AAAGATTACAGCTATTTTACTTTTATTGTCCCTCCCTGTTTTAGCTGGAGCTATTACTAT
GCTTTTAACAGATCGAAATTTTAATACTGCATTCTTTGATCCGGCAGGAGG
>C231 [organism=Heleobia ascotanensis] [country=Chile:Ascotan spring 9a] isolate 9a16 cytochrome oxidase subunit I (COI) gene, partial sequence; mitochondrial
AGTTGGGACAGCTTTAAGTTTATTAATTCGAGCTGAACTAGGACAACCTGGAACTTTACT
TGGTGACGATCAGCTTTATAATGTTATTGTTACTGCGCATGCGTTTGTAATAATTTTTTT
TTTAGTTATGCCTATGATAATTGGCGGGTTTGGGAATTGATTAATTCCTTTAATATTGGG
AGCTCCAGACATAGCTTTTCCCCGATTAAATAACATAAGTTTTTGATTATTACCTCCTGC
TCTTTTATTATTACTCTCTTCAGCTGCAGTTGAAAGTGGGGTAGGGACAGGATGAACTGT
CTATCCTCCTCTATCTGCAAATCTTGCTCATGCTGGTGGTTCTGTAGATCTTGCAATTTT
TTCTTTACATTTAGCAGGTGCTTCTTCTATTTTAGGTGCTGTAAATTTTATTACTACAGT
TATTAATATACGTTGAGGGGGTATACCACTTGAACGGCTTCCTCTTTTTGTCTGATCAGT
AAAGATTACAGCTATTTTACTTTTATTGTCCCTCCCTGTTTTAGCTGGAGCTATTACTAT
GCTTTTAACAGATCGAAATTTTAATACTGCATTCTTTGATCCGGCAGGAGG
>C232 [organism=Heleobia ascotanensis] [country=Chile:Ascotan spring 9a] isolate 9a18 cytochrome oxidase subunit I (COI) gene, partial sequence; mitochondrial
AGTTGGGACAGCTTTAAGTTTATTAATTCGAGCTGAACTAGGACAACCTGGAACTTTACT
TGGTGACGATCAGCTTTATAATGTTATTGTTACTGCGCATGCGTTTGTAATAATTTTTTT
TTTAGTTATGCCTATGATAATTGGCGGGTTTGGGAATTGATTAATTCCTTTAATATTGGG
AGCTCCAGACATAGCTTTTCCCCGATTAAATAACATAAGTTTTTGATTATTACCTCCTGC
TCTTTTATTATTACTCTCTTCAGCTGCAGTTGAAAGTGGGGTAGGGACAGGATGAACTGT
CTATCCTCCTCTATCTGCAAATCTTGCTCATGCTGGTGGTTCTGTAGATCTTGCAATTTT
TTCTTTACATTTAGCAGGTGCTTCTTCTATTTTAGGTGCTGTAAATTTTATTACTACAGT
TATTAATATACGTTGAGGGGGTATACCACTTGAACGGCTTCCTCTTTTTGTCTGATCAGT
AAAGATTACAGCTATTTTACTTTTATTGTCCCTCCCTGTTTTAGCTGGAGCTATTACTAT
GCTTTTAACAGATCGAAATTTTAATACTGCATTCTTTGATCCGGCAGGAGG
>C233 [organism=Heleobia ascotanensis] [country=Chile:Ascotan spring 9a] isolate 9a19 cytochrome oxidase subunit I (COI) gene, partial sequence; mitochondrial
AGTTGGGACAGCTTTAAGTTTATTAATTCGAGCTGAACTAGGACAACCTGGAACTTTACT
TGGTGACGATCAGCTTTATAATGTTATTGTTACTGCGCATGCGTTTGTAATAATTTTTTT
TTTAGTTATGCCTATGATAATTGGCGGGTTTGGGAATTGATTAATTCCTTTAATATTGGG
AGCTCCAGACATAGCTTTTCCCCGATTAAATAACATAAGTTTTTGATTATTACCTCCTGC
TCTTTTATTATTACTCTCTTCAGCTGCAGTTGAAAGTGGGGTAGGGACAGGATGAACTGT
CTATCCTCCTCTATCTGCAAATCTTGCTCATGCTGGTGGTTCTGTAGATCTTGCAATTTT
TTCTTTACATTTAGCAGGTGCTTCTTCTATTTTAGGTGCTGTAAATTTTATTACTACAGT
TATTAATATACGTTGAGGGGGTATACCACTTGAACGGCTTCCTCTTTTTGTCTGATCAGT
AAAGATTACAGCTATTTTACTTTTATTGTCCCTCCCTGTTTTAGCTGGAGCTATTACTAT
GCTTTTAACAGATCGAAATTTTAATACTGCATTCTTTGATCCGGCAGGAGG
>C234 [organism=Heleobia ascotanensis] [country=Chile:Ascotan spring 9a] isolate 9a2 cytochrome oxidase subunit I (COI) gene, partial sequence; mitochondrial
AGTTGGGACAGCTTTAAGTTTATTAATTCGAGCTGAACTAGGACAACCTGGAACTTTACT
TGGTGACGATCAGCTTTATAATGTTATTGTTACTGCGCATGCGTTTGTAATAATTTTTTT
TTTAGTTATGCCTATGATAATTGGCGGGTTTGGGAATTGATTAATTCCTTTAATATTGGG
AGCTCCAGACATAGCTTTTCCCCGATTAAATAACATAAGTTTTTGATTATTACCTCCTGC
TCTTTTATTATTACTCTCTTCAGCTGCAGTTGAAAGTGGGGTAGGGACAGGATGAACTGT
CTATCCTCCTTTATCTGCAAATCTTGCTCATGCTGGTGGTTCTGTAGATCTTGCAATTTT
TTCTTTACATTTAGCAGGTGCTTCTTCTATTTTAGGTGCTGTAAATTTTATTACTACAGT
TATTAATATACGTTGAGGGGGTATACCACTTGAACGGCTTCCTCTTTTTGTCTGATCAGT
AAAGATTACAGCTATTTTACTTTTATTGTCCCTCCCTGTTTTAGCTGGAGCTATTACTAT
GCTTTTAACAGATCGAAATTTTAATACTGCATTCTTTGATCCGGCAGGAGG
>C235 [organism=Heleobia ascotanensis] [country=Chile:Ascotan spring 9a] isolate 9a20 cytochrome oxidase subunit I (COI) gene, partial sequence; mitochondrial
AGTTGGGACAGCTTTAAGTTTATTAATTCGAGCTGAACTAGGACAACCTGGAACTTTACT
TGGTGACGATCAGCTTTATAATGTTATTGTTACTGCGCATGCGTTTGTAATAATTTTTTT
TTTAGTTATGCCTATGATAATTGGCGGGTTTGGGAATTGATTAATTCCTTTAATATTGGG
AGCTCCAGACATAGCTTTTCCCCGATTAAATAACATAAGTTTTTGATTATTACCTCCTGC
TCTTTTATTATTACTCTCTTCAGCTGCAGTTGAAAGTGGGGTAGGGACAGGATGAACTGT
CTATCCTCCTCTATCTGCAAATCTTGCTCATGCTGGTGGTTCTGTAGATCTTGCAATTTT
TTCTTTACATTTAGCAGGTGCTTCTTCTATTTTAGGTGCTGTAAATTTTATTACTACAGT
TATTAATATACGTTGAGGGGGTATACCACTTGAACGGCTTCCTCTTTTTGTCTGATCAGT
AAAGATTACAGCTATTTTACTTTTATTGTCCCTCCCTGTTTTAGCTGGAGCTATTACTAT
GCTTTTAACAGATCGAAATTTTAATACTGCATTCTTTGATCCGGCAGGAGG
>C236 [organism=Heleobia ascotanensis] [country=Chile:Ascotan spring 9a] isolate 9a6 cytochrome oxidase subunit I (COI) gene, partial sequence; mitochondrial
AGTTGGGACAGCTTTAAGTTTATTAATTCGAGCTGAACTAGGACAACCTGGAACTTTACT
TGGTGACGATCAGCTTTATAATGTTATTGTTACTGCGCATGCGTTTGTAATAATTTTTTT
TTTAGTTATGCCTATGATAATTGGCGGGTTTGGGAATTGATTAATTCCTTTAATATTGGG
AGCTCCAGACATAGCTTTTCCCCGATTAAATAACATAAGTTTTTGATTATTACCTCCTGC
TCTTTTATTATTACTCTCTTCAGCTGCAGTTGAAAGTGGGGTAGGGACAGGATGAACTGT
CTATCCTCCTTTATCTGCAAATCTTGCTCATGCTGGTGGTTCTGTAGATCTTGCAATTTT
TTCTTTACATTTAGCAGGTGCTTCTTCTATTTTAGGTGCTGTAAATTTTATTACTACAGT
TATTAATATACGTTGAGGGGGTATACCACTTGAACGGCTTCCTCTTTTTGTCTGATCAGT
AAAGATTACAGCTATTTTACTTTTATTGTCCCTCCCTGTTTTAGCTGGAGCTATTACTAT
GCTTTTAACAGATCGAAATTTTAATACTGCATTCTTTGATCCGGCAGGAGG
>C237 [organism=Heleobia ascotanensis] [country=Chile:Ascotan spring 9a] isolate 9a8 cytochrome oxidase subunit I (COI) gene, partial sequence; mitochondrial
AGTTGGGACAGCTTTAAGTTTATTAATTCGAGCTGAACTAGGACAACCTGGAACTTTACT
TGGTGACGATCAGCTTTATAATGTTATTGTTACTGCGCATGCGTTTGTAATAATTTTTTT
TTTAGTTATGCCTATGATAATTGGCGGGTTTGGGAATTGATTAATTCCTTTAATATTGGG
AGCTCCAGACATAGCTTTTCCCCGATTAAATAACATAAGTTTTTGATTATTACCTCCTGC
TCTTTTATTATTACTCTCTTCAGCTGCAGTTGAAAGTGGGGTAGGGACAGGATGAACTGT
CTATCCTCCTCTATCTGCAAATCTTGCTCATGCTGGTGGTTCTGTAGATCTTGCAATTTT
TTCTTTACATTTAGCAGGTGCTTCTTCTATTTTAGGTGCTGTAAATTTTATTACTACAGT
TATTAATATACGTTGAGGGGGTATACCACTTGAACGGCTTCCTCTTTTTGTCTGATCAGT
AAAGATTACAGCTATTTTACTTTTATTGTCCCTCCCTGTTTTAGCTGGAGCTATTACTAT
GCTTTTAACAGATCGAAATTTTAATACTGCATTCTTTGATCCGGCAGGAGG
>C238 [organism=Heleobia ascotanensis] [country=Chile:Ascotan spring 9] isolate 9/21 cytochrome oxidase subunit I (COI) gene, partial sequence; mitochondrial
AGTTGGGACAGCTTTAAGTTTATTAATTCGAGCTGAACTAGGACAACCTGGAACTTTACT
TGGTGACGATCAGCTTTATAATGTTATTGTTACTGCGCATGCGTTTGTAATAATTTTTTT
TTTAGTTATGCCTATGATAATTGGCGGGTTTGGGAATTGATTAATTCCTTTAATATTGGG
AGCTCCAGACATAGCTTTTCCCCGATTAAATAACATAAGTTTTTGATTATTACCTCCTGC
TCTTTTATTATTACTCTCTTCAGCTGCAGTTGAAAGTGGGGTAGGGACAGGATGAACTGT
CTATCCTCCTCTATCTGCAAATCTTGCTCATGCTGGTGGTTCTGTAGATCTTGCAATTTT
TTCTTTACATTTAGCAGGTGCTTCTTCTATTTTAGGTGCTGTAAATTTTATTACTACAGT
TATTAATATACGTTGAGGGGGTATACCACTTGAACGGCTTCCTCTTTTTGTCTGATCAGT
AAAGATTACAGCTATTTTACTTTTATTGTCCCTCCCTGTTTTAGCTGGAGCTATTACTAT
GCTTTTAACAGATCGAAATTTTAATACTGCATTCTTTGATCCGGCAGGAGG
>C239 [organism=Heleobia ascotanensis] [country=Chile:Ascotan spring 9] isolate 9/22 cytochrome oxidase subunit I (COI) gene, partial sequence; mitochondrial
AGTTGGGACAGCTTTAAGTTTATTAATTCGAGCTGAACTAGGACAACCTGGAACTTTACT
TGGTGACGATCAGCTTTATAATGTTATTGTTACTGCGCATGCGTTTGTAATAATTTTTTT
TTTAGTTATGCCTATGATAATTGGCGGGTTTGGGAATTGATTAATTCCTTTAATATTGGG
AGCTCCAGACATAGCTTTTCCCCGATTAAATAACATAAGTTTTTGATTATTACCTCCTGC
TCTTTTATTATTACTCTCTTCAGCTGCAGTTGAAAGTGGGGTAGGGACAGGATGAACTGT
CTATCCTCCTCTATCTGCAAATCTTGCTCATGCTGGTGGTTCTGTAGATCTTGCAATTTT
TTCTTTACATTTAGCAGGTGCTTCTTCTATTTTAGGTGCTGTAAATTTTATTACTACAGT
TATTAATATACGTTGAGGGGGTATACCACTTGAACGGCTTCCTCTTTTTGTCTGATCAGT
AAAGATTACAGCTATTTTACTTTTATTGTCCCTCCCTGTTTTAGCTGGAGCTATTACTAT
GCTTTTAACAGATCGAAATTTTAATACTGCATTCTTTGATCCGGCAGGAGG
>C240 [organism=Heleobia ascotanensis] [country=Chile:Ascotan spring 9] isoalte 9/25 cytochrome oxidase subunit I (COI) gene, partial sequence; mitochondrial
AGTTGGGACAGCTTTAAGTTTATTAATTCGAGCTGAACTAGGACAACCTGGAACTTTACT
TGGTGACGATCAGCTTTATAATGTTATTGTTACTGCGCATGCGTTTGTAATAATTTTTTT
TTTAGTTATGCCTATGATAATTGGCGGGTTTGGGAATTGATTAATTCCTTTAATATTGGG
AGCTCCAGACATAGCTTTTCCCCGATTAAATAACATAAGTTTTTGATTATTACCTCCTGC
TCTTTTATTATTACTCTCTTCAGCTGCAGTTGAAAGTGGGGTAGGGACAGGATGAACTGT
CTATCCTCCTTTATCTGCAAATCTTGCTCATGCTGGTGGTTCTGTAGATCTTGCAATTTT
TTCTTTACATTTAGCAGGTGCTTCTTCTATTTTAGGTGCTGTAAATTTTATTACTACAGT
TATTAATATACGTTGAGGGGGTATACCACTTGAACGGCTTCCTCTTTTTGTCTGATCAGT
AAAGATTACAGCTATTTTACTTTTATTGTCCCTCCCTGTTTTAGCTGGAGCTATTACTAT
GCTTTTAACAGATCGAAATTTTAATACTGCATTCTTTGATCCGGCAGGAGG
>C241 [organism=Heleobia ascotanensis] [country=Chile:Ascotan spring 10a] isolate 10a11 cytochrome oxidase subunit I (COI) gene, partial sequence; mitochondrial
AGTTGGGACAGCTTTAAGTTTATTAATTCGAGCTGAACTAGGACAACCTGGAACTTTACT
TGGTGACGATCAGCTTTATAATGTTATTGTTACTGCGCATGCGTTTGTAATAATTTTTTT
TTTAGTTATGCCTATGATAATTGGCGGGTTTGGGAATTGATTAATTCCTTTAATATTGGG
AGCTCCAGACATAGCTTTTCCCCGATTAAATAACATAAGTTTTTGATTATTACCTCCTGC
TCTTTTATTATTACTCTCTTCAGCTGCAGTTGAAAGGGGGGTAGGGACAGGATGAACTGT
CTATCCTCCTCTATCTGCAAATCTTGCTCATGCTGGTGGTTCTGTAGATCTTGCAATTTT
TTCTTTACATTTAGCAGGTGCTTCTTCTATTTTAGGTGCTGTAAATTTTATTACTACAGT
TATTAATATACGTTGAGGGGGTATACCACTTGAACGGCTTCCTCTTTTTGTCTGATCAGT
AAAGATTACAGCTATTTTACTTTTATTGTCCCTCCCTGTTTTAGCTGGAGCTATTACTAT
GCTTTTAACAGATCGAAATTTTAATACTGCATTCTTTGATCCGGCAGGAGG
>C242 [organism=Heleobia ascotanensis] [country=Chile:Ascotan spring 10a] isolate 10a12 cytochrome oxidase subunit I (COI) gene, partial sequence; mitochondrial
AGTTGGGACAGCTTTAAGTTTATTAATTCGAGCTGAACTAGGACAACCTGGAACTTTACT
TGGTGACGATCAGCTTTATAATGTTATTGTTACTGCGCATGCGTTTGTAATAATTTTTTT
TTTAGTTATGCCTATGATAATTGGCGGGTTTGGGAATTGATTAATTCCTTTAATATTGGG
AGCTCCAGACATAGCTTTTCCCCGATTAAATAACATAAGTTTTTGATTATTACCTCCTGC
TCTTTTATTATTACTCTCTTCAGCTGCAGTTGAAAGTGGGGTAGGGACAGGATGAACTGT
CTATCCTCCTCTATCTGCAAATCTTGCTCATGCTGGTGGTTCTGTAGATCTTGCAATTTT
TTCTTTACATTTAGCAGGTGCTTCTTCTATTTTAGGTGCTGTAAATTTTATTACTACAGT
TATTAATATACGTTGAGGGGGTATACCACTTGAACGGCTTCCTCTTTTTGTCTGATCAGT
AAAGATTACAGCTATTTTACTTTTATTGTCCCTCCCTGTTTTAGCTGGAGCTATTACTAT
GCTTTTAACAGATCGAAATTTTAATACTGCATTCTTTGATCCGGCAGGAGG
>C243 [organism=Heleobia ascotanensis] [country=Chile:Ascotan spring 10a] isolate 10a13 cytochrome oxidase subunit I (COI) gene, partial sequence; mitochondrial
AGTTGGGACAGCTTTAAGTTTATTAATTCGAGCTGAACTAGGACAACCTGGAACTTTACT
TGGTGACGATCAGCTTTATAATGTTATTGTTACTGCGCATGCGTTTGTAATAATTTTTTT
TTTAGTTATGCCTATGATAATTGGCGGGTTTGGGAATTGATTAATTCCTTTAATATTGGG
AGCTCCAGACATAGCTTTTCCCCGATTAAATAACATAAGTTTTTGATTATTACCTCCTGC
TCTTTTATTATTACTCTCTTCAGCTGCAGTTGAAAGTGGGGTAGGGACAGGATGAACTGT
CTATCCTCCTCTATCTGCAAATCTTGCTCATGCTGGTGGTTCTGTAGATCTTGCAATTTT
TTCTTTACATTTAGCAGGTGCTTCTTCTATTTTAGGTGCTGTAAATTTTATTACTACAGT
TATTAATATACGTTGAGGGGGTATACCACTTGAACGGCTTCCTCTTTTTGTCTGATCAGT
AAAGATTACAGCTATTTTACTTTTATTGTCCCTCCCTGTTTTAGCTGGAGCTATTACTAT
GCTTTTAACAGATCGAAATTTTAATACTGCATTCTTTGATCCGGCAGGAGG
>C244 [organism=Heleobia ascotanensis] [country=Chile:Ascotan spring 10a] isolate 10a14 cytochrome oxidase subunit I (COI) gene, partial sequence; mitochondrial
AGTTGGGACAGCTTTAAGTTTATTAATTCGAGCTGAACTAGGACAACCTGGAACTTTACT
TGGTGACGATCAGCTTTATAATGTTATTGTTACTGCGCATGCGTTTGTAATAATTTTTTT
TTTAGTTATGCCTATGATAATTGGCGGGTTTGGGAATTGATTAATTCCTTTAATATTGGG
AGCTCCAGACATAGCTTTTCCCCGATTAAATAACATAAGTTTTTGATTATTACCTCCTGC
TCTTTTATTATTACTCTCTTCAGCTGCAGTTGAAAGGGGGGTAGGGACAGGATGAACTGT
CTATCCTCCTCTATCTGCAAATCTTGCTCATGCTGGTGGTTCTGTAGATCTTGCAATTTT
TTCTTTACATTTAGCAGGTGCTTCTTCTATTTTAGGTGCTGTAAATTTTATTACTACAGT
TATTAATATACGTTGAGGGGGTATACCACTTGAACGGCTTCCTCTTTTTGTCTGATCAGT
AAAGATTACAGCTATTTTACTTTTATTGTCCCTCCCTGTTTTAGCTGGAGCTATTACTAT
GCTTTTAACAGATCGAAATTTTAATACTGCATTCTTTGATCCGGCAGGAGG
>C245 [organism=Heleobia ascotanensis] [country=Chile:Ascotan spring 10a] isolate 10a15 cytochrome oxidase subunit I (COI) gene, partial sequence; mitochondrial
AGTTGGGACAGCTTTAAGTTTATTAATTCGAGCTGAACTAGGACAACCTGGAACTTTACT
TGGTGACGATCAGCTTTATAATGTTATTGTTACTGCGCATGCGTTTGTAATAATTTTTTT
TTTAGTTATGCCTATGATAATTGGCGGGTTTGGGAATTGATTAATTCCTTTAATATTGGG
AGCTCCAGACATAGCTTTTCCCCGATTAAATAACATAAGTTTTTGATTATTACCTCCTGC
TCTTTTATTATTACTCTCTTCAGCTGCAGTTGAAAGTGGGGTAGGGACAGGATGAACTGT
CTATCCTCCTTTATCTGCAAATCTTGCTCATGCTGGTGGTTCTGTAGATCTTGCAATTTT
TTCTTTACATTTAGCAGGTGCTTCTTCTATTTTAGGTGCTGTAAATTTTATTACTACAGT
TATTAATATACGTTGAGGGGGTATACCACTTGAACGGCTTCCTCTTTTTGTCTGATCAGT
AAAGATTACAGCTATTTTACTTTTATTGTCCCTCCCTGTTTTAGCTGGAGCTATTACTAT
GCTTTTAACAGATCGAAATTTTAATACTGCATTCTTTGATCCGGCAGGAGG
>C246 [organism=Heleobia ascotanensis] [country=Chile:Ascotan spring 10a] isolate 10a16 cytochrome oxidase subunit I (COI) gene, partial sequence; mitochondrial
AGTTGGGACAGCTTTAAGTTTATTAATTCGAGCTGAACTAGGACAACCTGGAACTTTACT
TGGTGACGATCAGCTTTATAATGTTATTGTTACTGCGCATGCGTTTGTAATAATTTTTTT
TTTAGTTATGCCTATGATAATTGGCGGGTTTGGGAATTGATTAATTCCTTTAATATTGGG
AGCTCCAGACATAGCTTTTCCCCGATTAAATAACATAAGTTTTTGATTATTACCTCCTGC
TCTTTTATTATTACTCTCTTCAGCTGCAGTTGAAAGTGGGGTAGGGACAGGATGAACTGT
CTATCCTCCTCTATCTGCAAATCTTGCTCATGCTGGTGGTTCTGTAGATCTTGCAATTTT
TTCTTTACATTTAGCAGGTGCTTCTTCTATTTTAGGTGCTGTAAATTTTATTACTACAGT
TATTAATATACGTTGAGGGGGTATACCACTTGAACGGCTTCCTCTTTTTGTCTGATCAGT
AAAGATTACAGCTATTTTACTTTTATTGTCCCTCCCTGTTTTAGCTGGAGCTATTACTAT
GCTTTTAACAGATCGAAATTTTAATACTGCATTCTTTGATCCGGCAGGAGG
>C247 [organism=Heleobia ascotanensis] [country=Chile:Ascotan spring 10a] isolate 10a17 cytochrome oxidase subunit I (COI) gene, partial sequence; mitochondrial
AGTTGGGACAGCTTTAAGTTTATTAATTCGAGCTGAACTAGGACAACCTGGAACTTTACT
TGGTGACGATCAGCTTTATAATGTTATTGTTACTGCGCATGCGTTTGTAATAATTTTTTT
TTTAGTTATGCCTATGATAATTGGCGGGTTTGGGAATTGATTAATTCCTTTAATATTGGG
AGCTCCAGACATAGCTTTTCCCCGATTAAATAACATAAGTTTTTGATTATTACCTCCTGC
TCTTTTATTATTACTCTCTTCAGCTGCAGTTGAAAGTGGGGTAGGGACAGGATGAACTGT
CTATCCTCCTTTATCTGCAAATCTTGCTCATGCTGGTGGTTCTGTAGATCTTGCAATTTT
TTCTTTACATTTAGCAGGTGCTTCTTCTATTTTAGGTGCTGTAAATTTTATTACTACAGT
TATTAATATACGTTGAGGGGGTATACCACTTGAACGGCTTCCTCTTTTTGTCTGATCAGT
AAAGATTACAGCTATTTTACTTTTATTGTCCCTCCCTGTTTTAGCTGGAGCTATTACTAT
GCTTTTAACAGATCGAAATTTTAATACTGCATTCTTTGATCCGGCAGGAGG
>C248 [organism=Heleobia ascotanensis] [country=Chile:Ascotan spring 10a] isolate 10a18 cytochrome oxidase subunit I (COI) gene, partial sequence; mitochondrial
AGTTGGGACAGCTTTAAGTTTATTAATTCGAGCTGAACTAGGACAACCTGGAACTTTACT
TGGTGACGATCAGCTTTATAATGTTATTGTTACTGCGCATGCGTTTGTAATAATTTTTTT
TTTAGTTATGCCTATGATAATTGGCGGGTTTGGGAATTGATTAATTCCTTTAATATTGGG
AGCTCCAGACATAGCTTTTCCCCGATTAAATAACATAAGTTTTTGATTATTACCTCCTGC
TCTTTTATTATTACTCTCTTCAGCTGCAGTTGAAAGTGGGGTAGGGACAGGATGAACTGT
CTATCCTCCTCTATCTGCAAATCTTGCTCATGCTGGTGGTTCTGTAGATCTTGCAATTTT
TTCTTTACATTTAGCAGGTGCTTCTTCTATTTTAGGTGCTGTAAATTTTATTACTACAGT
TATTAATATACGTTGAGGGGGTATACCACTTGAACGGCTTCCTCTTTTTGTCTGATCAGT
AAAGATTACAGCTATTTTACTTTTATTGTCCCTCCCTGTTTTAGCTGGAGCTATTACTAT
GCTTTTAACAGATCGAAATTTTAATACTGCATTCTTTGATCCGGCAGGAGG
>C249 [organism=Heleobia ascotanensis] [country=Chile:Ascotan spring 10a] isolate 10a19 cytochrome oxidase subunit I (COI) gene, partial sequence; mitochondrial
AGTTGGGACAGCTTTAAGTTTATTAATTCGAGCTGAACTAGGACAACCTGGAACTTTACT
TGGTGACGATCAGCTTTATAATGTTATTGTTACTGCGCATGCGTTTGTAATAATTTTTTT
TTTAGTTATGCCTATGATAATTGGCGGGTTTGGGAATTGATTAATTCCTTTAATATTGGG
AGCTCCAGACATAGCTTTTCCCCGATTAAATAACATAAGTTTTTGATTATTACCTCCTGC
TCTTTTATTATTACTCTCTTCAGCTGCAGTTGAAAGTGGGGTAGGGACAGGATGAACTGT
CTATCCTCCTCTATCTGCAAATCTTGCTCATGCTGGTGGTTCTGTAGATCTTGCAATTTT
TTCTTTACATTTAGCAGGTGCTTCTTCTATTTTAGGTGCTGTAAATTTTATTACTACAGT
TATTAATATACGTTGAGGGGGTATACCACTTGAACGGCTTCCTCTTTTTGTCTGATCAGT
AAAGATTACAGCTATTTTACTTTTATTGTCCCTCCCTGTTTTAGCTGGAGCTATTACTAT
GCTTTTAACAGATCGAAATTTTAATACTGCATTCTTTGATCCGGCAGGAGG
>C250 [organism=Heleobia ascotanensis] [country=Chile:Ascotan spring 10a] isolate 10a6 cytochrome oxidase subunit I (COI) gene, partial sequence; mitochondrial
AGTTGGGACAGCTTTAAGTTTATTAATTCGAGCTGAACTAGGACAACCTGGAACTTTACT
TGGTGACGATCAGCTTTATAATGTTATTGTTACTGCGCATGCGTTTGTAATAATTTTTTT
TTTAGTTATGCCTATGATAATTGGCGGGTTTGGGAATTGATTAATTCCTTTAATATTGGG
AGCTCCAGACATAGCTTTTCCCCGATTAAATAACATAAGTTTTTGATTATTACCTCCTGC
TCTTTTATTATTACTCTCTTCAGCTGCAGTTGAAAGTGGGGTAGGGACAGGATGAACTGT
CTATCCTCCTTTATCTGCAAATCTTGCTCATGCTGGTGGTTCTGTAGATCTTGCAATTTT
TTCTTTACATTTAGCAGGTGCTTCTTCTATTTTAGGTGCTGTAAATTTTATTACTACAGT
TATTAATATACGTTGAGGGGGTATACCACTTGAACGGCTTCCTCTTTTTGTCTGATCAGT
AAAGATTACAGCTATTTTACTTTTATTGTCCCTCCCTGTTTTAGCTGGAGCTATTACTAT
GCTTTTAACAGATCGAAATTTTAATACTGCATTCTTTGATCCGGCAGGAGG
>C251 [organism=Heleobia ascotanensis] [country=Chile:Ascotan spring 10a] isolate 10a7 cytochrome oxidase subunit I (COI) gene, partial sequence; mitochondrial
AGTTGGGACAGCTTTAAGTTTATTAATTCGAGCTGAACTAGGACAACCTGGAACTTTACT
TGGTGACGATCAGCTTTATAATGTTATTGTTACTGCGCATGCGTTTGTAATAATTTTTTT
TTTAGTTATGCCTATGATAATTGGCGGGTTTGGGAATTGATTAATTCCTTTAATATTGGG
AGCTCCAGACATAGCTTTTCCCCGATTAAATAACATAAGTTTTTGATTATTACCTCCTGC
TCTTTTATTATTACTCTCTTCAGCTGCAGTTGAAAGTGGGGTAGGGACAGGATGAACTGT
CTATCCTCCTCTATCTGCAAATCTTGCTCATGCTGGTGGTTCTGTAGATCTTGCAATTTT
TTCTTTACATTTAGCAGGTGCTTCTTCTATTTTAGGTGCTGTAAATTTTATTACTACAGT
TATTAATATACGTTGAGGGGGTATACCACTTGAACGGCTTCCTCTTTTTGTCTGATCAGT
AAAGATTACAGCTATTTTACTTTTATTGTCCCTCCCTGTTTTAGCTGGAGCTATTACTAT
GCTTTTAACAGATCGAAATTTTAATACTGCATTCTTTGATCCAGCAGGAGG
>C252 [organism=Heleobia ascotanensis] [country=Chile:Ascotan spring 10a] isolate 10a8 cytochrome oxidase subunit I (COI) gene, partial sequence; mitochondrial
AGTTGGGACAGCTTTAAGTTTATTAATTCGAGCTGAACTAGGACAACCTGGAACTTTACT
TGGTGACGATCAGCTTTATAATGTTATTGTTACTGCGCATGCGTTTGTAATAATTTTTTT
TTTAGTTATGCCTATGATAATTGGCGGGTTTGGGAATTGATTAATTCCTTTAATATTGGG
AGCTCCAGACATAGCTTTTCCCCGATTAAATAACATAAGTTTTTGATTATTACCTCCTGC
TCTTTTATTATTACTCTCTTCAGCTGCAGTTGAAAGTGGGGTAGGGACAGGATGAACTGT
CTATCCTCCTCTATCTGCAAATCTTGCTCATGCTGGTGGTTCTGTAGATCTTGCAATTTT
TTCTTTACATTTAGCAGGTGCTTCTTCTATTTTAGGTGCTGTAAATTTTATTACTACAGT
TATTAATATACGTTGAGGGGGTATACCACTTGAACGGCTTCCTCTTTTTGTCTGATCAGT
AAAGATTACAGCTATTTTACTTTTATTGTCCCTCCCTGTTTTAGCTGGAGCTATTACTAT
GCTTTTAACAGATCGAAATTTTAATACTGCATTCTTTGATCCGGCAGGAGG
>C253 [organism=Heleobia ascotanensis] [country=Chile:Ascotan spring 10b] isolate 10b10 cytochrome oxidase subunit I (COI) gene, partial sequence; mitochondrial
AGTTGGGACAGCTTTAAGTTTATTAATTCGAGCTGAACTAGGACAACCTGGAACTTTACT
TGGTGACGATCAGCTTTATAATGTTATTGTTACTGCGCATGCGTTTGTAATAATTTTTTT
TTTAGTTATGCCTATGATAATTGGCGGGTTTGGGAATTGATTAATTCCTTTAATATTGGG
AGCTCCAGACATAGCTTTTCCCCGATTAAATAACATAAGTTTTTGATTATTACCTCCTGC
TCTTTTATTATTACTCTCTTCAGCTGCAGTTGAAAGTGGGGTAGGGACAGGATGAACTGT
CTATCCTCCTCTATCTGCAAATCTTGCTCATGCTGGTGGTTCTGTAGATCTTGCAATTTT
TTCTTTACATTTAGCAGGTGCTTCTTCTATTTTAGGTGCTGTAAATTTTATTACTACAGT
TATTAATATACGTTGAGGGGGTATACCACTTGAACGGCTTCCTCTTTTTGTCTGATCAGT
AAAGATTACAGCTATTTTACTTTTATTGTCCCTCCCTGTTTTAGCTGGAGCTATTACTAT
GCTTTTAACAGATCGAAATTTTAATACTGCATTCTTTGATCCGGCAGGAGG
>C254 [organism=Heleobia ascotanensis] [country=Chile:Ascotan spring 10b] isolate 10b11 cytochrome oxidase subunit I (COI) gene, partial sequence; mitochondrial
AGTTGGGACAGCTTTAAGTTTATTAATTCGAGCTGAACTAGGACAACCTGGAACTTTACT
TGGTGACGATCAGCTTTATAATGTTATTGTTACTGCGCATGCGTTTGTAATAATTTTTTT
TTTAGTTATGCCTATGATAATTGGCGGGTTTGGGAATTGATTAATTCCTTTAATATTGGG
AGCTCCAGACATAGCTTTTCCCCGATTAAATAACATAAGTTTTTGATTATTACCTCCTGC
TCTTTTATTATTACTCTCTTCAGCTGCAGTTGAAAGTGGGGTAGGGACAGGATGAACTGT
CTATCCTCCTTTATCTGCAAATCTTGCTCATGCTGGTGGTTCTGTAGATCTTGCAATTTT
TTCTTTACATTTAGCAGGTGCTTCTTCTATTTTAGGTGCTGTAAATTTTATTACTACAGT
TATTAATATACGTTGAGGGGGTATACCACTTGAACGGCTTCCTCTTTTTGTCTGATCAGT
AAAGATTACAGCTATTTTACTTTTATTGTCCCTCCCTGTTTTAGCTGGAGCTATTACTAT
GCTTTTAACAGATCGAAATTTTAATACTGCATTCTTTGATCCGGCAGGAGG
>C255 [organism=Heleobia ascotanensis] [country=Chile:Ascotan spring 10b] isolate 10b12 cytochrome oxidase subunit I (COI) gene, partial sequence; mitochondrial
AGTTGGGACAGCTTTAAGTTTATTAATTCGAGCTGAACTAGGACAACCTGGAACTTTACT
TGGTGACGATCAGCTTTATAATGTTATTGTTACTGCGCATGCGTTTGTAATAATTTTTTT
TTTAGTTATGCCTATGATAATTGGCGGGTTTGGGAATTGATTAATTCCTTTAATATTGGG
AGCTCCAGACATAGCTTTTCCCCGATTAAATAACATAAGTTTTTGATTATTACCTCCTGC
TCTTTTATTATTACTCTCTTCAGCTGCAGTTGAAAGTGGGGTAGGGACAGGATGAACTGT
CTATCCTCCTCTATCTGCAAATCTTGCTCATGCTGGTGGTTCTGTAGATCTTGCAATTTT
TTCTTTACATTTAGCAGGTGCTTCTTCTATTTTAGGTGCTGTAAATTTTATTACTACAGT
TATTAATATACGTTGAGGGGGTATACCACTTGAACGGCTTCCTCTTTTTGTCTGATCAGT
AAAGATTACAGCTATTTTACTTTTATTGTCCCTCCCTGTTTTAGCTGGAGCTATTACTAT
GCTTTTAACAGATCGAAATTTTAATACTGCATTCTTTGATCCGGCAGGAGG
>C256 [organism=Heleobia ascotanensis] [country=Chile:Ascotan spring 10b] isolate 10b13 cytochrome oxidase subunit I (COI) gene, partial sequence; mitochondrial
AGTTGGGACAGCTTTAAGTTTATTAATTCGAGCTGAACTAGGACAACCTGGAACTTTACT
TGGTGACGATCAGCTTTATAATGTTATTGTTACTGCGCATGCGTTTGTAATAATTTTTTT
TTTAGTTATGCCTATGATAATTGGCGGGTTTGGGAATTGATTAATTCCTTTAATATTGGG
AGCTCCAGACATAGCTTTTCCCCGATTAAATAACATAAGTTTTTGATTATTACCTCCTGC
TCTTTTATTATTACTCTCTTCAGCTGCAGTTGAAAGGGGGGTAGGGACAGGATGAACTGT
CTATCCTCCTCTATCTGCAAATCTTGCTCATGCTGGTGGTTCTGTAGATCTTGCAATTTT
TTCTTTACATTTAGCAGGTGCTTCTTCTATTTTAGGTGCTGTAAATTTTATTACTACAGT
TATTAATATACGTTGAGGGGGTATACCACTTGAACGGCTTCCTCTTTTTGTCTGATCAGT
AAAGATTACAGCTATTTTACTTTTATTGTCCCTCCCTGTTTTAGCTGGAGCTATTACTAT
GCTTTTAACAGATCGAAATTTTAATACTGCATTCTTTGATCCGGCAGGAGG
>C257 [organism=Heleobia ascotanensis] [country=Chile:Ascotan spring 10b] isolate 10b14 cytochrome oxidase subunit I (COI) gene, partial sequence; mitochondrial
AGTTGGGACAGCTTTAAGTTTATTAATTCGAGCTGAACTAGGACAACCTGGAACTTTACT
TGGTGACGATCAGCTTTATAATGTTATTGTTACTGCGCATGCGTTTGTAATAATTTTTTT
TTTAGTTATGCCTATGATAATTGGCGGGTTTGGGAATTGATTAATTCCTTTAATATTGGG
AGCTCCAGACATAGCTTTTCCCCGATTAAATAACATAAGTTTTTGATTATTACCTCCTGC
TCTTTTATTATTACTCTCTTCAGCTGCAGTTGAAAGTGGGGTAGGGACAGGATGAACTGT
CTATCCTCCTCTATCTGCAAATCTTGCTCATGCTGGTGGTTCTGTAGATCTTGCAATTTT
TTCTTTACATTTAGCAGGTGCTTCTTCTATTTTAGGTGCTGTAAATTTTATTACTACAGT
TATTAATATACGTTGAGGGGGTATACCACTTGAACGGCTTCCTCTTTTTGTCTGATCAGT
AAAGATTACAGCTATTTTACTTTTATTGTCCCTCCCTGTTTTAGCTGGAGCTATTACTAT
GCTTTTAACAGATCGAAATTTTAATACTGCATTCTTTGATCCGGCAGGAGG
>C258 [organism=Heleobia ascotanensis] [country=Chile:Ascotan spring 10b] isolate 10b18 cytochrome oxidase subunit I (COI) gene, partial sequence; mitochondrial
AGTTGGGACAGCTTTAAGTTTATTAATTCGAGCTGAACTAGGACAACCTGGAACTTTACT
TGGTGACGATCAGCTTTATAATGTTATTGTTACTGCGCATGCGTTTGTAATAATTTTTTT
TTTAGTTATGCCTATGATAATTGGCGGGTTTGGGAATTGATTAATTCCTTTAATATTGGG
AGCTCCAGACATAGCTTTTCCCCGATTAAATAACATAAGTTTTTGATTATTACCTCCTGC
TCTTTTATTATTACTTTCTTCAGCTGCAGTTGAAAGTGGGGTAGGGACAGGATGAACTGT
CTATCCTCCTTTATCTGCAAATCTTGCTCATGCTGGTGGTTCTGTAGATCTTGCAATTTT
TTCTTTACATTTAGCAGGTGCTTCTTCTATTTTAGGTGCTGTAAATTTTATTACTACAGT
TATTAATATACGTTGAGGGGGTATACCACTTGAACGGCTTCCTCTTTTTGTCTGATCAGT
AAAGATTACAGCTATTTTACTTTTATTGTCCCTCCCTGTTTTAGCTGGAGCTATTACTAT
GCTTTTAACAGATCGAAATTTTAATACTGCATTCTTTGATCCGGCAGGAGG
>C259 [organism=Heleobia ascotanensis] [country=Chile:Ascotan spring 10b] isolate 10b20 cytochrome oxidase subunit I (COI) gene, partial sequence; mitochondrial
AGTTGGGACAGCTTTAAGTTTATTAATTCGAGCTGAACTAGGACAACCTGGAACTTTACT
TGGTGACGATCAGCTTTATAATGTTATTGTTACTGCGCATGCGTTTGTAATAATTTTTTT
TTTAGTTATGCCTATGATAATTGGCGGGTTTGGGAATTGATTAATTCCTTTAATATTGGG
AGCTCCAGACATAGCTTTTCCCCGATTAAATAACATAAGTTTTTGATTATTACCTCCTGC
TCTTTTATTATTACTCTCTTCAGCTGCAGTTGAAAGTGGGGTAGGGACAGGATGAACTGT
CTATCCTCCTCTATCTGCAAATCTTGCTCATGCTGGTGGTTCTGTAGATCTTGCAATTTT
TTCTTTACATTTAGCAGGTGCTTCTTCTATTTTAGGTGCTGTAAATTTTATTACTACAGT
TATTAATATACGTTGAGGGGGTATACCACTTGAACGGCTTCCTCTTTTTGTCTGATCAGT
AAAGATTACAGCTATTTTACTTTTATTGTCCCTCCCTGTTTTAGCTGGAGCTATTACTAT
GCTTTTAACAGATCGAAATTTTAATACTGCATTCTTTGATCCGGCAGGAGG
>C260 [organism=Heleobia ascotanensis] [country=Chile:Ascotan spring 10b] isolate 10b4 cytochrome oxidase subunit I (COI) gene, partial sequence; mitochondrial
AGTTGGGACAGCTTTAAGTTTATTAATTCGAGCTGAACTAGGACAACCTGGAACTTTACT
TGGTGACGATCAGCTTTATAATGTTATTGTTACTGCGCATGCGTTTGTAATAATTTTTTT
TTTAGTTATGCCTATGATAATTGGCGGGTTTGGGAATTGATTAATTCCTTTAATATTGGG
AGCTCCAGACATAGCTTTTCCCCGATTAAATAACATAAGTTTTTGATTATTACCTCCTGC
TCTTTTATTATTACTCTCTTCAGCTGCAGTTGAAAGTGGGGTAGGGACAGGATGAACTGT
CTATCCTCCTCTATCTGCAAATCTTGCTCATGCTGGTGGTTCTGTAGATCTTGCAATTTT
TTCTTTACATTTAGCAGGTGCTTCTTCTATTTTAGGTGCTGTAAATTTTATTACTACAGT
TATTAATATACGTTGAGGGGGTATACCACTTGAACGGCTTCCTCTTTTTGTCTGATCAGT
AAAGATTACAGCTATTTTACTTTTATTGTCCCTCCCTGTTTTAGCTGGAGCTATTACTAT
GCTTTTAACAGATCGAAATTTTAATACTGCATTCTTTGATCCGGCAGGAGG
>C261 [organism=Heleobia ascotanensis] [country=Chile:Ascotan spring 10b] isolate 10b5 cytochrome oxidase subunit I (COI) gene, partial sequence; mitochondrial
AGTTGGGACAGCTTTAAGTTTATTAATTCGAGCTGAACTAGGACAACCTGGAACTTTACT
TGGTGACGATCAGCTTTATAATGTTATTGTTACTGCGCATGCGTTTGTAATAATTTTTTT
TTTAGTTATGCCTATGATAATTGGCGGGTTTGGGAATTGATTAATTCCTTTAATATTGGG
AGCTCCAGACATAGCTTTTCCCCGATTAAATAACATAAGTTTTTGATTATTACCTCCTGC
TCTTTTATTATTACTCTCTTCAGCTGCAGTTGAAAGTGGGGTAGGGACAGGATGAACTGT
CTATCCTCCTCTATCTGCAAATCTTGCTCATGCTGGTGGTTCTGTAGATCTTGCAATTTT
TTCTTTACATTTAGCAGGTGCTTCTTCTATTTTAGGTGCTGTAAATTTTATTACTACAGT
TATTAATATACGTTGAGGGGGTATACCACTTGAACGGCTTCCTCTTTTTGTCTGATCAGT
AAAGATTACAGCTATTTTACTTTTATTGTCCCTCCCTGTTTTAGCTGGAGCTATTACTAT
GCTTTTAACAGATCGAAATTTTAATACTGCATTCTTTGATCCAGCAGGAGG
>C262 [organism=Heleobia ascotanensis] [country=Chile:Ascotan spring 10b] isolate 10b6 cytochrome oxidase subunit I (COI) gene, partial sequence; mitochondrial
AGTTGGGACAGCTTTAAGTTTATTAATTCGAGCTGAACTAGGACAACCTGGAACTTTACT
TGGTGACGATCAGCTTTATAATGTTATTGTTACTGCGCATGCGTTTGTAATAATTTTTTT
TTTAGTTATGCCTATGATAATTGGCGGGTTTGGGAATTGATTAATTCCTTTAATATTGGG
AGCTCCAGACATAGCTTTTCCCCGATTAAATAACATAAGTTTTTGATTATTACCTCCTGC
TCTTTTATTATTACTCTCTTCAGCTGCAGTTGAAAGTGGGGTAGGGACAGGATGAACTGT
CTATCCTCCTCTATCTGCAAATCTTGCTCATGCTGGTGGTTCTGTAGATCTTGCAATTTT
TTCTTTACATTTAGCAGGTGCTTCTTCTATTTTAGGTGCTGTAAATTTTATTACTACAGT
TATTAATATACGTTGAGGGGGTATACCACTTGAACGGCTTCCTCTTTTTGTCTGATCAGT
AAAGATTACAGCTATTTTACTTTTATTGTCCCTCCCTGTTTTAGCTGGAGCTATTACTAT
GCTTTTAACAGATCGAAATTTTAATACTGCATTCTTTGATCCGGCAGGAGG
>C263 [organism=Heleobia ascotanensis] [country=Chile:Ascotan spring 10b] isolate 10b7 cytochrome oxidase subunit I (COI) gene, partial sequence; mitochondrial
AGTTGGGACAGCTTTAAGTTTATTAATTCGAGCTGAACTAGGACAACCTGGAACTTTACT
TGGTGACGATCAGCTTTATAATGTTATTGTTACTGCGCATGCGTTTGTAATAATTTTTTT
TTTAGTTATGCCTATGATAATTGGCGGGTTTGGGAATTGATTAATTCCTTTAATATTGGG
AGCTCCAGACATAGCTTTTCCCCGATTAAATAACATAAGTTTTTGATTATTACCTCCTGC
TCTTTTATTATTACTCTCTTCAGCTGCAGTTGAAAGTGGGGTAGGGACAGGATGAACTGT
CTATCCTCCTCTATCTGCAAATCTTGCTCATGCTGGTGGTTCTGTAGATCTTGCAATTTT
TTCTTTACATTTAGCAGGTGCTTCTTCTATTTTAGGTGCTGTAAATTTTATTACTACAGT
TATTAATATACGTTGAGGGGGTATACCACTTGAACGGCTTCCTCTTTTTGTCTGATCAGT
AAAGATTACAGCTATTTTACTTTTATTGTCCCTCCCTGTTTTAGCTGGAGCTATTACTAT
GCTTTTAACAGATCGAAATTTTAATACTGCATTCTTTGATCCGGCAGGAGG
>C264 [organism=Heleobia ascotanensis] [country=Chile:Ascotan spring 10b] isolate 10b9 cytochrome oxidase subunit I (COI) gene, partial sequence; mitochondrial
AGTTGGGACAGCTTTAAGTTTATTAATTCGAGCTGAACTAGGACAACCTGGAACTTTACT
TGGTGACGATCAGCTTTATAATGTTATTGTTACTGCGCATGCGTTTGTAATAATTTTTTT
TTTAGTTATGCCTATGATAATTGGCGGGTTTGGGAATTGATTAATTCCTTTAATATTGGG
AGCTCCAGACATAGCTTTTCCCCGATTAAATAACATAAGTTTTTGATTATTACCTCCTGC
TCTTTTATTATTACTCTCTTCAGCTGCAGTTGAAAGTGGGGTAGGGACAGGATGAACTGT
CTATCCTCCTCTATCTGCAAATCTTGCTCATGCTGGTGGTTCTGTAGATCTTGCAATTTT
TTCTTTACATTTAGCAGGTGCTTCTTCTATTTTAGGTGCTGTAAATTTTATTACTACAGT
TATTAATATACGTTGAGGGGGTATACCACTTGAACGGCTTCCTCTTTTTGTCTGATCAGT
AAAGATTACAGCTATTTTACTTTTATTGTCCCTCCCTGTTTTAGCTGGAGCTATTACTAT
GCTTTTAACAGATCGAAATTTTAATACTGCATTCTTTGATCCGGCAGGAGG
>C265 [organism=Heleobia ascotanensis] [country=Chile:Ascotan spring 11] isolate 11/004 cytochrome oxidase subunit I (COI) gene, partial sequence; mitochondrial
AGTTGGGACAGCTTTAAGTTTATTAATTCGAGCTGAACTAGGACAACCCGGAACTTTACT
TGGTGACGATCAGCTTTATAATGTTATTGTTACTGCGCATGCGTTTGTAATAATTTTTTT
TTTAGTTATGCCTATGATAATTGGCGGGTTTGGGAATTGATTAATTCCTTTAATATTAGG
AGCTCCAGACATAGCTTTTCCCCGATTAAATAACATAAGTTTTTGATTATTACCTCCTGC
TCTTTTATTATTACTCTCTTCAGCTGCAGTTGAAAGTGGGGTAGGGACAGGATGAACTGT
CTATCCTCCTCTATCTGCAAATCTTGCTCATGCCGGTGGTTCTGTAGATCTTGCAATTTT
TTCTTTACATTTAGCAGGTGCTTCTTCTATTTTAGGTGCTGTAAATTTTATTACTACAGT
TATTAATATACGTTGAGGGGGTATGCCACTTGAACGGCTTCCTCTTTTTGTCTGATCAGT
AAAGATTACAGCTATTTTACTTTTATTGTCCCTCCCTGTTTTAGCTGGAGCTATTACTAT
GCTTTTAACAGATCGAAATTTTAATACTGCATTCTTTGATCCGGCAGGAGG
>C266 [organism=Heleobia ascotanensis] [country=Chile:Ascotan spring 11] isolate 11/005 cytochrome oxidase subunit I (COI) gene, partial sequence; mitochondrial
AGTTGGGACAGCTTTAAGTTTATTAATTCGAGCTGAACTAGGACAACCCGGAACTTTACT
GGGTGACGATCAGCTTTATAATGTTATTGTTACTGCGCATGCGTTTGTAATAATTTTTTT
TTTAGTTATGCCTATGATAATTGGCGGGTTTGGGAATTGATTAATTCCTTTAATATTAGG
AGCTCCAGACATAGCTTTTCCCCGATTAAATAACATAAGTTTTTGATTATTACCTCCTGC
TCTTTTATTATTACTCTCTTCAGCTGCAGTTGAAAGTGGGGTAGGGACAGGATGAACTGT
CTATCCTCCTCTATCTGCAAATCTTGCTCATGCTGGTGGTTCTGTAGATCTTGCAATTTT
TTCTTTACATTTAGCAGGTGCTTCTTCTATTTTAGGTGCTGTAAATTTTATTACTACAGT
TATTAATATACGTTGAGGGGGTATGCCACTTGAACGGCTTCCTCTTTTTGTCTGATCAGT
AAAGATTACAGCTATTTTACTTTTATTGTCCCTCCCTGTTTTAGCTGGAGCTATTACTAT
GCTTTTAACAGATCGAAATTTTAATACTGCATTCTTTGATCCGGCAGGAGG
>C267 [organism=Heleobia ascotanensis] [country=Chile:Ascotan spring 11] isolate 11/006 cytochrome oxidase subunit I (COI) gene, partial sequence; mitochondrial
AGTTGGGACAGCTTTAAGTTTATTAATTCGAGCTGAACTAGGACAACCCGGAACTTTACT
GGGTGACGATCAGCTTTATAATGTTATTGTTACTGCGCATGCGTTTGTAATAATTTTTTT
TTTAGTTATGCCTATGATAATTGGCGGGTTTGGGAATTGATTAATTCCTTTAATATTAGG
AGCTCCAGACATAGCTTTTCCCCGATTAAATAACATAAGTTTTTGATTATTACCTCCTGC
TCTTTTATTATTACTCTCTTCAGCTGCAGTTGAAAGTGGGGTAGGGACAGGATGAACTGT
CTATCCTCCTCTATCTGCAAATCTTGCTCATGCTGGTGGTTCTGTAGATCTTGCAATTTT
TTCTTTACATTTAGCAGGTGCTTCTTCTATTTTAGGTGCTGTAAATTTTATTACTACAGT
TATTAATATACGTTGAGGGGGTATGCCACTTGAACGGCTTCCTCTTTTTGTCTGATCAGT
AAAGATTACAGCTATTTTACTTTTATTGTCCCTCCCTGTTTTAGCTGGAGCTATTACTAT
GCTTTTAACAGATCGAAATTTTAATACTGCATTCTTTGATCCGGCAGGAGG
>C268 [organism=Heleobia ascotanensis] [country=Chile:Ascotan spring 11] isolate 11/007 cytochrome oxidase subunit I (COI) gene, partial sequence; mitochondrial
AGTTGGGACAGCTTTAAGTTTATTAATTCGAGCTGAACTAGGACAACCCGGAACTTTACT
GGGTGACGATCAGCTTTATAATGTTATTGTTACTGCGCATGCGTTTGTAATAATTTTTTT
TTTAGTTATGCCTATGATAATTGGCGGGTTTGGGAATTGATTAATTCCTTTAATATTAGG
AGCTCCAGACATAGCTTTTCCCCGATTAAATAACATAAGTTTTTGATTATTACCTCCTGC
TCTTTTATTATTACTCTCTTCAGCTGCAGTTGAAAGTGGGGTAGGGACAGGATGAACTGT
CTATCCTCCTCTATCTGCAAATCTTGCTCATGCTGGTGGTTCCGTAGATCTTGCAATTTT
TTCTTTACATTTAGCAGGTGCTTCTTCTATTTTAGGTGCTGTAAATTTTATTACTACAGT
TATTAATATACGTTGAGGGGGTATGCCACTTGAACGGCTTCCTCTTTTTGTCTGATCAGT
AAAGATTACAGCTATTTTACTTTTATTGTCCCTCCCTGTTTTAGCTGGAGCTATTACTAT
GCTTTTAACAGATCGAAATTTTAATACTGCATTCTTTGATCCGGCAGGAGG
>C269 [organism=Heleobia ascotanensis] [country=Chile:Ascotan spring 11] isolate 11/008 cytochrome oxidase subunit I (COI) gene, partial sequence; mitochondrial
AGTTGGGACAGCTTTAAGTTTATTAATTCGAGCTGAACTAGGACAACCCGGAACTTTACT
TGGTGACGATCAGCTTTATAATGTTATTGTTACTGCGCATGCGTTTGTAATAATTTTTTT
TTTAGTTATGCCTATGATAATTGGCGGGTTTGGGAATTGATTAATTCCTTTAATATTAGG
AGCTCCAGACATAGCTTTTCCCCGATTAAATAACATAAGTTTTTGATTATTACCTCCTGC
TCTTTTATTATTACTCTCTTCAGCTGCAGTTGAAAGTGGGGTAGGGACAGGATGAACTGT
CTATCCTCCTCTATCTGCAAATCTTGCCCATGCTGGTGGTTCTGTAGATCTTGCAATTTT
TTCTTTACATTTAGCAGGTGCTTCTTCTATTTTAGGTGCTGTAAATTTTATTACTACAGT
TATTAATATACGTTGAGGGGGTATGCCACTTGAACGGCTTCCTCTTTTTGTCTGATCAGT
AAAGATTACAGCTATTTTACTTTTATTGTCCCTCCCTGTTTTAGCTGGAGCTATTACTAT
GCTTTTAACAGATCGAAATTTTAATACTGCATTCTTTGATCCGGCAGGAGG
>C270 [organism=Heleobia ascotanensis] [country=Chile:Ascotan spring 11] isolate 11/009 cytochrome oxidase subunit I (COI) gene, partial sequence; mitochondrial
AGTTGGGACAGCTTTAAGTTTATTAATTCGAGCTGAACTAGGACAACCCGGAACTTTACT
TGGTGACGATCAGCTTTATAATGTTATTGTTACTGCGCATGCGTTTGTAATAATTTTTTT
TTTAGTTATGCCTATGATAATTGGCGGGTTTGGGAATTGATTAATTCCTTTAATATTAGG
AGCTCCAGACATAGCTTTTCCCCGATTAAATAACATAAGTTTTTGATTATTACCTCCTGC
TCTTTTATTATTACTCTCTTCAGCTGCAGTTGAAAGTGGGGTAGGGACAGGATGAACTGT
CTATCCTCCTCTATCTGCAAATCTTGCTCATGCTGGTGGTTCTGTAGATCTTGCAATTTT
TTCTTTACATTTAGCGGGTGCTTCTTCTATTTTAGGTGCTGTAAATTTTATTACTACAGT
TATTAATATACGTTGAGGGGGTATGCCACTTGAACGGCTTCCTCTTTTTGTCTGATCAGT
AAAGATTACAGCTATTTTACTTTTATTGTCCCTCCCTGTTTTAGCTGGAGCTATTACTAT
GCTTTTAACAGATCGAAATTTTAATACTGCATTCTTTGATCCGGCAGGAGG
>C271 [organism=Heleobia ascotanensis] [country=Chile:Ascotan spring 11] isolate 11/010 cytochrome oxidase subunit I (COI) gene, partial sequence; mitochondrial
AGTTGGGACAGCTTTAAGTTTATTAGTTCGAGCTGAACTAGGACAACCCGGAACTTTACT
TGGTGACGATCAGCTTTATAATGTTATTGTTACTGCGCATGCGTTTGTAATAATTTTTTT
TTTAGTTATGCCTATGATAATTGGTGGGTTTGGGAATTGATTAATTCCTTTAATATTAGG
AGCTCCAGACATAGCTTTTCCCCGATTAAATAACATAAGTTTTTGATTATTACCTCCTGC
TCTTTTATTATTACTCTCTTCAGCTGCAGTTGAAAGTGGGGTAGGGACAGGATGAACTGT
CTATCCTCCTCTATCTGCAAATCTTGCTCATGCTGGTGGTTCTGTAGATCTTGCAATTTT
TTCTTTACATTTAGCGGGTGCTTCTTCTATTTTAGGTGCTGTAAATTTTATTACTACAGT
TATTAATATACGTTGAGGGGGTATGCCACTTGAACGGCTTCCTCTTTTTGTCTGATCAGT
AAAGATTACAGCTATTTTACTTTTATTGTCTCTCCCTGTTTTAGCTGGAGCTATTACTAT
GCTTTTAACAGATCGAAATTTTAATACTGCATTCTTTGATCCGGCAGGAGG
>C272 [organism=Heleobia ascotanensis] [country=Chile:Ascotan spring 11] isolate 11/011 cytochrome oxidase subunit I (COI) gene, partial sequence; mitochondrial
AGTTGGGACAGCTTTAAGTTTATTAATTCGAGCTGAACTAGGACAACCCGGAACTTTACT
GGGTGACGATCAGCTTTATAATGTTATTGTTACTGCGCATGCGTTTGTAATAATTTTTTT
TTTAGTTATGCCTATGATAATTGGCGGGTTTGGGAATTGATTAATTCCTTTAATATTAGG
AGCTCCAGACATAGCTTTTCCCCGATTAAATAACATAAGTTTTTGATTATTACCTCCTGC
TCTTTTATTATTACTCTCTTCAGCTGCAGTTGAAAGTGGGGTAGGGACAGGATGAACTGT
CTATCCTCCTCTATCTGCAAATCTTGCTCATGCTGGTGGTTCTGTAGATCTTGCAATTTT
TTCTTTACATTTAGCAGGTGCTTCTTCTATTTTAGGTGCTGTAAATTTTATTACTACAGT
TATTAATATACGTTGAGGGGGTATGCCACTTGAACGGCTTCCTCTTTTTGTCTGATCAGT
AAAGATTACAGCTATTTTACTTTTATTGTCCCTCCCTGTTTTAGCTGGAGCTATTACTAT
GCTTTTAACAGATCGAAATTTTAATACTGCATTCTTTGATCCGGCAGGAGG
>C273 [organism=Heleobia ascotanensis] [country=Chile:Ascotan spring 11] isolate 11/013 cytochrome oxidase subunit I (COI) gene, partial sequence; mitochondrial
AGTTGGGACAGCTTTAAGTTTATTAATTCGAGCTGAACTAGGACAACCCGGAACTTTACT
TGGTGACGATCAGCTTTATAATGTTATTGTTACTGCGCATGCGTTTGTAATAATTTTTTT
TTTAGTTATGCCTATGATAATTGGCGGGTTTGGGAATTGATTAATTCCTTTAATATTAGG
AGCTCCAGACATAGCTTTTCCCCGATTAAATAACATAAGTTTTTGATTATTACCTCCTGC
TCTTTTATTATTACTCTCTTCAGCTGCAGTTGAAAGTGGGGTAGGGACAGGATGAACTGT
CTATCCTCCTCTATCTGCAAATCTTGCTCATGCTGGTGGTTCTGTAGATCTTGCAATTTT
TTCTTTACATTTAGCAGGTGCTTCTTCTATTTTAGGTGCTGTAAATTTTATTACTACAGT
TATTAATATACGTTGAGGGGGTATGCCACTTGAACGGCTTCCTCTTTTTGTCTGATCAGT
AAAGATTACAGCTATTTTACTTTTATTGTCTCTCCCTGTTTTAGCTGGAGCTATTACTAT
GCTTTTAACAGATCGAAATTTTAATACTGCATTCTTTGATCCGGCAGGAGG
>C274 [organism=Heleobia ascotanensis] [country=Chile:Ascotan spring 11] isolate 11/015 cytochrome oxidase subunit I (COI) gene, partial sequence; mitochondrial
AGTTGGGACAGCTTTAAGTTTATTAATTCGAGCTGAACTAGGACAACCCGGAACTTTACT
GGGTGACGATCAGCTTTATAATGTTATTGTTACTGCGCATGCGTTTGTAATAATTTTTTT
TTTAGTTATGCCTATGATAATTGGCGGGTTTGGGAATTGATTAATTCCTTTAATATTAGG
AGCTCCAGACATAGCTTTTCCCCGATTAAATAACATAAGTTTTTGATTATTACCTCCTGC
TCTTTTATTATTACTCTCTTCAGCTGCAGTTGAAAGTGGGGTAGGGACAGGATGAACTGT
CTATCCTCCTCTATCTGCAAATCTTGCTCATGCTGGTGGTTCTGTAGATCTTGCAATTTT
TTCTTTACATTTAGCAGGTGCTTCTTCTATTTTAGGTGCTGTAAATTTTATTACTACAGT
TATTAATATACGTTGAGGGGGTATGCCACTTGAACGGCTTCCTCTTTTTGTCTGATCAGT
AAAGATTACAGCTATTTTACTTTTATTGTCCCTCCCTGTTTTAGCTGGAGCTATTACTAT
GCTTTTAACAGATCGAAATTTTAATACTGCATTCTTTGATCCGGCAGGAGG
>C275 [organism=Heleobia ascotanensis] [country=Chile:Ascotan spring 11] isolate 11/016 cytochrome oxidase subunit I (COI) gene, partial sequence; mitochondrial
AGTTGGGACAGCTTTAAGTTTATTAATTCGAGCTGAACTAGGACAACCCGGAACTTTACT
GGGTGACGATCAGCTTTATAATGTTATTGTTACTGCGCATGCGTTTGTAATAATTTTTTT
TTTAGTTATGCCTATGATAATTGGCGGGTTTGGGAATTGATTAATTCCTTTAATATTAGG
AGCTCCAGACATAGCTTTTCCCCGATTAAATAACATAAGTTTTTGATTATTACCTCCTGC
TCTTTTATTATTACTCTCTTCAGCTGCAGTTGAAAGTGGGGTAGGGACAGGATGAACTGT
CTATCCTCCTCTATCTGCAAATCTTGCTCATGCTGGTGGTTCTGTAGATCTTGCAATTTT
TTCTTTACATTTAGCAGGTGCTTCTTCTATTTTAGGTGCTGTAAATTTTATTACTACAGT
TATTAATATACGTTGAGGGGGTATGCCACTTGAACGGCTTCCTCTTTTTGTCTGATCAGT
AAAGATTACAGCTATTTTACTTTTATTGTCCCTCCCTGTTTTAGCTGGAGCTATTACTAT
GCTTTTAACAGATCGAAATTTTAATACTGCATTCTTTGATCCGGCAGGAGG
>C276 [organism=Heleobia ascotanensis] [country=Chile:Ascotan spring 11] isolate 11/018 cytochrome oxidase subunit I (COI) gene, partial sequence; mitochondrial
AGTTGGGACAGCTTTAAGTTTATTAATTCGAGCTGAACTAGGACAACCCGGAACTTTACT
TGGTGACGATCAGCTTTATAATGTTATTGTTACTGCGCATGCGTTTGTAATAATTTTTTT
TTTAGTTATGCCTATGATAATTGGTGGGTTTGGGAATTGATTAATTCCTTTAATATTAGG
AGCTCCAGACATAGCTTTTCCCCGATTAAATAACATAAGTTTTTGATTATTACCTCCTGC
TCTTTTATTATTACTCTCTTCAGCTGCAGTTGAAAGTGGGGTAGGGACAGGATGAACTGT
CTATCCTCCTCTATCTGCAAATCTTGCTCATGCTGGTGGTTCTGTAGATCTTGCAATTTT
TTCTTTACATTTAGCAGGTGCTTCTTCTATTTTAGGTGCTGTAAATTTTATTACTACAGT
TATTAATATACGTTGAGGGGGTATGCCACTTGAACGGCTTCCTCTTTTTGTCTGATCAGT
AAAGATTACAGCTATTTTACTTTTATTGTCTCTCCCTGTTTTAGCTGGAGCTATTACTAT
GCTTTTAACAGATCGAAATTTTAATACTGCATTCTTTGATCCGGCAGGAGG
>C277 [organism=Heleobia ascotanensis] [country=Chile:Ascotan spring 11] isolate 11/019 cytochrome oxidase subunit I (COI) gene, partial sequence; mitochondrial
AGTTGGGACAGCTTTAAGTTTATTAATTCGAGCTGAACTAGGACAACCCGGAACTTTACT
TGGTGACGATCAGCTTTATAATGTTATTGTTACTGCGCATGCGTTTGTAATAATTTTTTT
TTTAGTTATGCCTATGATAATTGGCGGGTTTGGGAATTGATTAATTCCTTTAATATTAGG
AGCTCCAGACATAGCTTTTCCCCGATTAAATAACATAAGTTTTTGATTATTACCTCCTGC
TCTTTTATTATTACTCTCTTCAGCTGCAGTTGAAAGTGGGGTAGGGACAGGATGAACTGT
CTATCCTCCTCTATCTGCAAATCTTGCTCATGCTGGTGGTTCTGTAGATCTTGCAATTTT
TTCTTTACATTTAGCAGGTGCTTCTTCTATTTTAGGTGCTGTAAATTTTATTACTACAGT
TATTAATATACGTTGAGGGGGTATGCCACTTGAACGGCTTCCTCTTTTTGTCTGATCAGT
AAAGATTACAGCTATTTTACTTTTATTGTCTCTCCCTGTTTTAGCTGGAGCTATTACTAT
GCTTTTAACAGATCGAAATTTTAATACTGCATTCTTTGATCCGGCAGGAGG
>C278 [organism=Heleobia ascotanensis] [country=Chile:Ascotan spring 11] isolate 11/020 cytochrome oxidase subunit I (COI) gene, partial sequence; mitochondrial
AGTTGGGACAGCTTTAAGTTTATTAATTCGAGCTGAACTAGGACAACCCGGAACTTTACT
GGGTGACGATCAGCTTTATAATGTTATTGTTACTGCGCATGCGTTTGTAATAATTTTTTT
TTTAGTTATGCCTATGATAATTGGCGGGTTTGGGAATTGATTAATTCCTTTAATATTAGG
AGCTCCAGACATAGCTTTTCCCCGATTAAATAACATAAGTTTTTGATTATTACCTCCTGC
TCTTTTATTATTACTCTCTTCAGCTGCAGTTGAAAGTGGGGTAGGGACAGGATGAACTGT
CTATCCTCCTCTATCTGCAAATCTTGCTCATGCTGGTGGTTCTGTAGATCTTGCAATTTT
TTCTTTACATTTAGCAGGTGCTTCTTCTATTTTAGGTGCTGTAAATTTTATTACTACAGT
TATTAATATACGTTGAGGGGGTATGCCACTTGAACGGCTTCCTCTTTTTGTCTGATCAGT
AAAGATTACAGCTATTTTACTTTTATTGTCCCTCCCTGTTTTAGCTGGAGCTATTACTAT
GCTTTTAACAGATCGAAATTTTAATACTGCATTCTTTGATCCGGCAGGAGG
>C279 [organism=Heleobia ascotanensis] [country=Chile:Ascotan spring 11] isolate 11/022 cytochrome oxidase subunit I (COI) gene, partial sequence; mitochondrial
AGTTGGGACAGCTTTAAGTTTATTAATTCGAGCTGAACTAGGACAACCCGGAACTTTACT
GGGTGACGATCAGCTTTATAATGTTATTGTTACTGCGCATGCGTTTGTAATAATTTTTTT
TTTAGTTATGCCTATGATAATTGGTGGGTTTGGGAATTGATTAATTCCTTTAATATTAGG
AGCTCCAGACATAGCTTTTCCCCGATTAAATAACATAAGTTTTTGATTATTACCTCCTGC
TCTTTTATTATTACTCTCTTCAGCTGCAGTTGAAAGTGGGGTAGGGACAGGATGAACTGT
CTATCCTCCTCTATCTGCAAATCTTGCTCATGCTGGTGGTTCTGTAGATCTTGCAATTTT
TTCTTTACATTTAGCAGGTGCTTCTTCTATTTTAGGTGCTGTAAATTTTATTACTACAGT
TATTAATATACGTTGAGGGGGTATGCCACTTGAACGGCTTCCTCTTTTTGTCTGATCAGT
AAAGATTACAGCTATTTTACTTTTATTGTCCCTCCCTGTTTTAGCTGGAGCTATTACTAT
GCTTTTAACAGATCGAAATTTTAATACTGCATTCTTTGATCCGGCAGGAGG
>C280 [organism=Heleobia ascotanensis] [country=Chile:Ascotan spring 11] isolate 11/023 cytochrome oxidase subunit I (COI) gene, partial sequence; mitochondrial
AGTTGGGACAGCTTTAAGTTTATTAATTCGAGCTGAACTAGGACAACCCGGAACTTTACT
TGGTGACGATCAACTTTATAATGTTATTGTTACTGCGCATGCGTTTGTAATAATTTTTTT
TTTAGTTATGCCTATGATAATTGGCGGGTTTGGGAATTGATTAATTCCTTTAATATTAGG
AGCTCCAGACATAGCTTTTCCCCGATTAAATAACATAAGTTTTTGATTATTACCTCCTGC
TCTTTTATTATTACTCTCTTCAGCTGCAGTTGAAAGTGGGGTAGGGACAGGATGAACTGT
CTATCCTCCTCTATCTGCAAATCTTGCTCATGCTGGTGGTTCTGTAGATCTTGCAATTTT
TTCTTTACATTTAGCAGGTGCTTCTTCTATTTTAGGTGCTGTAAATTTTATTACTACAGT
TATTAATATACGTTGAGGGGGTATGCCACTTGAACGGCTTCCTCTTTTTGTCTGATCAGT
AAAGATTACAGCTATTTTACTTTTATTGTCCCTCCCTGTTTTAGCTGGAGCTATTACTAT
GCTTTTAACAGATCGAAATTTTAATACTGCATTCTTTGATCCGGCAGGAGG
>C281 [organism=Heleobia ascotanensis] [country=Chile:Ascotan spring 11] isolate 11/024 cytochrome oxidase subunit I (COI) gene, partial sequence; mitochondrial
AGTTGGGACAGCTTTAAGTTTATTAATTCGAGCTGAACTAGGACAACCCGGAACTTTACT
TGGTGACGATCAGCTTTATAATGTTATTGTTACTGCGCATGCGTTTGTAATAATTTTTTT
TTTAGTTATGCCTATGATAATTGGTGGGTTTGGGAATTGATTAATTCCTTTAATATTAGG
AGCTCCAGACATAGCTTTTCCCCGATTAAATAACATAAGTTTTTGATTATTACCTCCTGC
TCTTTTATTATTACTCTCTTCAGCTGCAGTTGAAAGTGGGGTAGGGACAGGATGAACTGT
CTATCCTCCTCTATCTGCAAATCTTGCTCATGCTGGTGGTTCTGTAGATCTTGCAATTTT
TTCTTTACATTTAGCAGGTGCTTCTTCTATTTTAGGTGCTGTAAATTTTATTACTACAGT
TATTAATATACGTTGAGGGGGTATGCCACTTGAACGGCTTCCTCTTTTTGTCTGATCAGT
AAAGATTACAGCTATTTTACTTTTATTGTCTCTCCCTGTTTTAGCTGGAGCTATTACTAT
GCTTTTAACAGATCGAAATTTTAATACTGCATTCTTTGATCCGGCAGGAGG
>C282 [organism=Heleobia ascotanensis] [country=Chile:Ascotan spring 11] isolate 11/025 cytochrome oxidase subunit I (COI) gene, partial sequence; mitochondrial
AGTTGGGACAGCTTTAAGTTTATTAATTCGAGCTGAACTAGGACAACCCGGAACTTTACT
TGGTGACGATCAGCTTTATAATGTTATTGTTACTGCGCATGCGTTTGTAATAATTTTTTT
TTTAGTTATGCCTATGATAATTGGCGGGTTTGGGAATTGATTAATTCCTTTAATATTAGG
AGCTCCAGACATAGCTTTTCCCCGATTAAATAACATAAGTTTTTGATTATTACCTCCTGC
TCTTTTATTATTACTCTCTTCAGCTGCAGTTGAAAGTGGGGTAGGGACAGGATGAACTGT
CTATCCTCCTCTATCTGCAAATCTTGCTCATGCTGGTGGTTCTGTAGATCTTGCAATTTT
TTCTTTACATTTAGCAGGTGCTTCTTCTATTTTAGGTGCTGTAAATTTTATTACTACAGT
TATTAATATACGTTGAGGGGGTATGCCACTTGAACGGCTTCCTCTTTTTGTCTGATCAGT
AAAGATTACAGCTATTTTACTTTTATTGTCCCTCCCTGTTTTAGCTGGAGCTATTACTAT
GCTTTTAACAGATCGAAATTTTAATACTGCATTCTTTGATCCGGCAGGAGG
>C283 [organism=Heleobia ascotanensis] [country=Chile:Ascotan spring 11b] isolate 11b1 cytochrome oxidase subunit I (COI) gene, partial sequence; mitochondrial
AGTTGGGACAGCTTTAAGTTTATTAATTCGAGCTGAACTAGGACAACCCGGAACTTTACT
GGGTGACGATCAGCTTTATAATGTTATTGTTACTGCGCATGCGTTTGTAATAATTTTTTT
TTTAGTTATGCCTATGATAATTGGCGGGTTTGGGAATTGATTAATTCCTTTAATATTAGG
AGCTCCAGACATAGCTTTTCCCCGATTAAATAACATAAGTTTTTGATTATTACCTCCTGC
TCTTTTATTATTACTCTCTTCAGCTGCAGTTGAAAGTGGGGTAGGGACAGGATGAACTGT
CTATCCTCCTCTATCTGCAAATCTTGCTCATGCTGGTGGTTCTGTAGATCTTGCAATTTT
TTCTTTACATTTAGCAGGTGCTTCTTCTATTTTAGGTGCTGTAAATTTTATTACTACAGT
TATTAATATACGTTGAGGGGGTATGCCACTTGAACGGCTTCCTCTTTTTGTCTGATCAGT
AAAGATTACAGCTATTTTACTTTTATTGTCCCTCCCTGTTTTAGCTGGAGCTATTACTAT
GCTTTTAACAGATCGAAATTTTAATACTGCATTCTTTGATCCGGCAGGAGG
>C284 [organism=Heleobia ascotanensis] [country=Chile:Ascotan spring 11b] isolate 11b13 cytochrome oxidase subunit I (COI) gene, partial sequence; mitochondrial
AGTTGGGACAGCTTTAAGTTTATTAATTCGAGCTGAACTAGGACAACCCGGAACTTTACT
GGGTGACGATCAGCTTTATAATGTTATTGTTACTGCGCATGCGTTTGTAATAATTTTTTT
TTTAGTTATGCCTATGATAATTGGCGGGTTTGGGAATTGATTAATTCCTTTAATATTAGG
AGCTCCAGACATAGCTTTTCCCCGATTAAATAACATAAGTTTTTGATTATTACCTCCTGC
TCTTTTATTATTACTCTCTTCAGCTGCAGTTGAAAGTGGGGTAGGGACAGGATGAACTGT
CTATCCTCCTCTATCTGCAAATCTTGCTCATGCTGGTGGTTCTGTAGATCTTGCAATTTT
TTCTTTACATTTAGCAGGTGCTTCTTCTATTTTAGGTGCTGTAAATTTTATTACTACAGT
TATTAATATACGTTGAGGGGGTATGCCACTTGAACGGCTTCCTCTTTTTGTCTGATCAGT
AAAGATTACAGCTATTTTACTTTTATTGTCCCTCCCTGTTTTAGCTGGAGCTATTACTAT
GCTTTTAACAGATCGAAATTTTAATACTGCATTCTTTGATCCGGCAGGAGG
>C285 [organism=Heleobia ascotanensis] [country=Chile:Ascotan spring 11b] isolate 11b15 cytochrome oxidase subunit I (COI) gene, partial sequence; mitochondrial
AGTTGGGACAGCTTTAAGTTTATTAATTCGAGCTGAACTAGGACAACCCGGAACTTTACT
GGGTGACGATCAGCTTTATAATGTTATTGTTACTGCGCATGCGTTTGTAATAATTTTTTT
TTTAGTTATGCCTATGATAATTGGCGGGTTTGGGAATTGATTAATTCCTTTAATATTAGG
AGCTCCAGACATAGCTTTTCCCCGATTAAATAACATAAGTTTTTGATTATTACCTCCTGC
TCTTTTATTATTACTCTCTTCAGCTGCAGTTGAAAGTGGGGTAGGGACAGGATGAACTGT
CTATCCTCCTCTATCTGCAAATCTTGCTCATGCTGGTGGTTCTGTAGATCTTGCAATTTT
TTCTTTACATTTAGCAGGTGCTTCTTCTATTTTAGGTGCTGTAAATTTTATTACTACAGT
TATTAATATACGTTGAGGGGGTATGCCACTTGAACGGCTTCCTCTTTTTGTCTGATCAGT
AAAGATTACAGCTATTTTACTTTTATTGTCCCTCCCTGTTTTAGCTGGAGCTATTACTAT
GCTTTTAACAGATCGAAATTTTAATACTGCATTCTTTGATCCGGCAGGAGG
>C286 [organism=Heleobia ascotanensis] [country=Chile:Ascotan spring 11b] isolate 11b17 cytochrome oxidase subunit I (COI) gene, partial sequence; mitochondrial
AGTTGGGACAGCTTTAAGTTTATTAATTCGAGCTGAACTAGGACAACCCGGAACTTTACT
TGGTGACGATCAGCTTTATAATGTTATTGTTACTGCGCATGCGTTTGTAATAATTTTTTT
TTTAGTTATGCCTATGATAATTGGCGGGTTTGGGAATTGATTAATTCCTTTAATATTAGG
AGCTCCAGACATAGCTTTTCCCCGATTAAATAACATAAGTTTTTGATTATTACCTCCTGC
TCTTTTATTATTACTTTCTTCAGCTGCAGTTGAAAGTGGGGTAGGGACAGGATGAACTGT
CTATCCTCCTCTATCTGCAAATCTTGCTCATGCTGGTGGTTCTGTAGATCTTGCAATTTT
TTCTTTACATTTAGCAGGTGCTTCTTCTATTTTAGGTGCTGTAAATTTTATTACTACAGT
TATTAATATACGTTGAGGGGGTATGCCACTTGAACGGCTTCCTCTTTTTGTCTGATCAGT
AAAGATTACAGCTATTTTACTTTTATTGTCCCTCCCTGTTTTAGCTGGAGCTATTACTAT
GCTTTTAACAGATCGAAATTTTAATACTGCATTCTTTGATCCGGCAGGAGG
>C287 [organism=Heleobia ascotanensis] [country=Chile:Ascotan spring 11b] isolate 11b21 cytochrome oxidase subunit I (COI) gene, partial sequence; mitochondrial
AGTTGGGACAGCTTTAAGTTTATTAATTCGAGCTGAACTAGGACAACCCGGAACTTTACT
GGGTGACGATCAGCTTTATAATGTTATTGTTACTGCGCATGCGTTTGTAATAATTTTTTT
TTTAGTTATGCCTATGATAATTGGCGGGTTTGGGAATTGATTAATTCCTTTAATATTAGG
AGCTCCAGACATAGCTTTTCCCCGATTAAATAACATAAGTTTTTGATTATTACCTCCTGC
TCTTTTATTATTACTCTCTTCAGCTGCAGTTGAAAGTGGGGTAGGGACAGGATGAACTGT
CTATCCTCCTCTATCTGCAAATCTTGCTCATGCTGGTGGTTCTGTAGATCTTGCAATTTT
TTCTTTACATTTAGCAGGTGCTTCTTCTATTTTAGGTGCTGTAAATTTTATTACTACAGT
TATTAATATACGTTGAGGGGGTATGCCACTTGAACGGCTTCCTCTTTTTGTCTGATCAGT
AAAGATTACAGCTATTTTACTTTTATTGTCCCTCCCTGTTTTAGCTGGAGCTATTACTAT
GCTTTTAACAGATCGAAATTTTAATACTGCATTCTTTGATCCGGCAGGAGG
>C288 [organism=Heleobia ascotanensis] [country=Chile:Ascotan spring 11b] isolate 11b22 cytochrome oxidase subunit I (COI) gene, partial sequence; mitochondrial
AGTTGGGACAGCTTTAAGTTTATTAATTCGAGCTGAACTAGGACAACCCGGAACTTTACT
TGGTGACGATCAGCTTTATAATGTTATTGTTACTGCGCATGCGTTTGTAATAATTTTTTT
TTTAGTTATGCCTATGATAATTGGCGGGTTTGGGAATTGATTAATTCCTTTAATATTAGG
AGCTCCAGACATAGCTTTTCCCCGATTAAATAACATAAGTTTTTGATTATTACCTCCTGC
TCTTTTATTATTACTCTCTTCAGCTGCAGTTGAAAGTGGGGTAGGGACAGGATGAACTGT
CTATCCTCCTCTATCTGCAAATCTTGCTCATGCTGGTGGTTCTGTAGATCTTGCAATTTT
TTCTTTACATTTAGCAGGTGCTTCTTCTATTTTAGGTGCTGTAAATTTTATTACTACAGT
TATTAATATACGTTGAGGGGGTATGCCACTTGAACGGCTTCCTCTTTTTGTCTGATCAGT
AAAGATTACAGCTATTTTACTTTTATTGTCCCTCCCTGTTTTAGCTGGAGCTATTACTAT
GCTTTTAACAGATCGAAATTTTAATACTGCATTCTTTGATCCGGCAGGAGG
>C289 [organism=Heleobia ascotanensis] [country=Chile:Ascotan spring 11b] isolate 11b23 cytochrome oxidase subunit I (COI) gene, partial sequence; mitochondrial
AGTTGGGACAGCTTTAAGTTTATTAATTCGAGCTGAACTAGGACAACCCGGAACTTTACT
TGGTGACGATCAGCTTTATAATGTTATTGTTACTGCGCATGCGTTTGTAATAATTTTTTT
TTTAGTTATGCCTATGATAATTGGCGGGTTTGGGAATTGATTAATTCCTTTAATATTAGG
AGCTCCAGACATAGCTTTTCCCCGATTAAATAACATAAGTTTTTGATTATTACCTCCTGC
TCTTTTATTATTACTCTCTTCAGCTGCAGTTGAAAGTGGGGTAGGGACAGGATGAACTGT
CTATCCTCCTCTATCTGCAAATCTTGCTCATGCTGGTGGTTCTGTAGATCTTGCAATTTT
TTCTTTACATTTAGCAGGTGCTTCTTCTATTTTAGGTGCTGTAAATTTTATTACTACAGT
TATTAATATACGTTGAGGGGGTATGCCACTTGAACGGCTTCCTCTTTTTGTCTGATCAGT
AAAGATTACAGCTATTTTACTTTTATTGTCTCTCCCTGTTTTAGCTGGAGCTATTACTAT
GCTTTTAACAGATCGAAATTTTAATACTGCATTCTTTGATCCGGCAGGAGG
>C290 [organism=Heleobia ascotanensis] [country=Chile:Ascotan spring 11b] isolate 11b24 cytochrome oxidase subunit I (COI) gene, partial sequence; mitochondrial
AGTTGGGACAGCTTTAAGTTTATTAATTCGAGCTGAACTAGGACAACCCGGAACTTTACT
TGGTGACGATCAGCTTTATAATGTTATTGTTACTGCGCATGCGTTTGTAATAATTTTTTT
TTTAGTTATGCCTATGATAATTGGCGGGTTTGGGAATTGATTAATTCCTTTAATATTAGG
AGCTCCAGACATAGCTTTTCCCCGATTAAATAACATAAGTTTTTGATTATTACCTCCTGC
TCTTTTATTATTACTCTCTTCAGCTGCAGTTGAAAGTGGGGTAGGGACAGGATGAACTGT
CTATCCTCCTCTATCTGCAAATCTTGCTCATGCTGGTGGTTCTGTAGATCTTGCAATTTT
TTCTTTACATTTAGCAGGTGCTTCTTCTATTTTAGGTGCTGTAAATTTTATTACTACAGT
TATTAATATACGTTGAGGGGGTATGCCACTTGAACGGCTTCCTCTTTTTGTCTGATCAGT
AAAGATTACAGCTATTTTACTTTTATTGTCCCTCCCTGTTTTAGCTGGAGCTATTACTAT
GCTTTTAACAGATCGAAATTTTAATACTGCATTCTTTGATCCGGCAGGAGG
>C291 [organism=Heleobia ascotanensis] [country=Chile:Ascotan spring 11b] isolate 11b25 cytochrome oxidase subunit I (COI) gene, partial sequence; mitochondrial
AGTTGGGACAGCTTTAAGTTTATTAATTCGAGCTGAACTAGGACAACCCGGAACTTTACT
TGGTGACGATCAGCTTTATAATGTTATTGTTACTGCGCATGCGTTTGTAATAATTTTTTT
TTTAGTTATGCCTATGATAATTGGCGGGTTTGGGAATTGATTAATTCCTTTAATATTAGG
AGCTCCAGACATAGCTTTTCCCCGATTAAATAACATAAGTTTTTGATTATTACCTCCTGC
TCTTTTATTATTACTCTCTTCAGCTGCAGTTGAAAGTGGGGTAGGGACAGGATGAACTGT
CTATCCTCCTCTATCTGCAAATCTTGCTCATGCTGGTGGTTCTGTAGATCTTGCAATTTT
TTCTTTACATTTAGCAGGTGCTTCTTCTATTTTAGGTGCTGTAAATTTTATTACTACAGT
TATTAATATACGTTGAGGGGGTATGCCACTTGAACGGCTTCCTCTTTTTGTCTGATCAGT
AAAGATTACAGCTATTTTACTTTTATTGTCTCTCCCTGTTTTAGCTGGAGCTATTACTAT
GCTTTTAACAGATCGAAATTTTAATACTGCATTCTTTGATCCGGCAGGAGG
>C292 [organism=Heleobia ascotanensis] [country=Chile:Ascotan spring 11b] isolate 11b26 cytochrome oxidase subunit I (COI) gene, partial sequence; mitochondrial
AGTTGGGACAGCTTTAAGTTTATTAATTCGAGCTGAACTAGGACAACCCGGAACTTTACT
TGGTGACGATCAGCTTTATAATGTTATTGTTACTGCGCATGCGTTTGTAATAATTTTTTT
TTTAGTTATGCCTATGATAATTGGCGGGTTTGGGAATTGATTAATTCCTTTAATATTAGG
AGCTCCAGACATAGCTTTTCCCCGATTAAATAACATAAGTTTTTGATTATTACCTCCTGC
TCTTTTATTATTACTCTCTTCAGCTGCAGTTGAAAGTGGGGTAGGGACAGGATGAACTGT
CTATCCTCCTCTATCTGCAAATCTTGCTCATGCTGGTGGTTCTGTAGATCTTGCAATTTT
TTCTTTACATTTAGCAGGTGCTTCTTCTATTTTAGGTGCTGTAAATTTTATTACTACAGT
TATTAATATACGTTGAGGGGGTATGCCACTTGAACGGCTTCCTCTTTTTGTCTGATCAGT
AAAGATTACAGCTATTTTACTTTTATTGTCTCTCCCTGTTTTAGCTGGAGCTATTACTAT
GCTTTTAACAGATCGAAATTTTAATACTGCATTCTTTGATCCGGCAGGAGG
>C293 [organism=Heleobia ascotanensis] [country=Chile:Ascotan spring 11b] isolate 11b27 cytochrome oxidase subunit I (COI) gene, partial sequence; mitochondrial
AGTTGGGACAGCTTTAAGTTTATTAATTCGAGCTGAACTAGGACAACCCGGAACTTTACT
TGGTGACGATCAGCTTTATAATGTTATTGTTACTGCGCATGCGTTTGTAATAATTTTTTT
TTTAGTTATGCCTATGATAATTGGCGGGTTTGGGAATTGATTAATTCCTTTAATATTAGG
AGCTCCAGACATAGCTTTTCCCCGATTAAATAACATAAGTTTTTGATTATTACCTCCTGC
TCTTTTATTATTACTCTCTTCAGCTGCAGTTGAAAGTGGGGTAGGGACAGGATGAACTGT
CTATCCTCCTCTATCTGCAAATCTTGCTCATGCTGGTGGTTCTGTAGATCTTGCAATTTT
TTCTTTACATTTAGCAGGTGCTTCTTCTATTTTAGGTGCTGTAAATTTTATTACTACAGT
TATTAATATACGTTGAGGGGGTATGCCACTTGAACGGCTTCCTCTTTTTGTCTGATCAGT
AAAGATTACAGCTATTTTACTTTTATTGTCTCTCCCTGTTTTAGCTGGAGCTATTACTAT
GCTTTTAACAGATCGAAATTTTAATACTGCATTCTTTGATCCGGCAGGAGG
>C294 [organism=Heleobia ascotanensis] [country=Chile:Ascotan spring 11b] isolate 11b28 cytochrome oxidase subunit I (COI) gene, partial sequence; mitochondrial
AGTTGGGACAGCTTTAAGTTTATTAATTCGAGCTGAACTAGGACAACCCGGAACTTTACT
TGGTGACGATCAGCTTTATAATGTTATTGTTACTGCGCATGCGTTTGTAATAATTTTTTT
TTTAGTTATGCCTATAATAATTGGCGGGTTTGGGAATTGATTAATTCCTTTAATATTAGG
AGCTCCAGACATAGCTTTTCCCCGATTAAATAACATAAGTTTTTGATTATTACCTCCTGC
TCTTTTATTATTACTCTCTTCAGCTGCAGTTGAAAGTGGGGTAGGGACAGGATGAACTGT
CTATCCTCCTCTATCTGCAAATCTTGCTCATGCTGGTGGTTCTGTAGATCTTGCAATTTT
TTCTTTACATTTAGCAGGTGCTTCTTCTATTTTAGGTGCTGTAAATTTTATTACTACAGT
TATTAATATACGTTGAGGGGGTATGCCACTTGAACGGCTTCCTCTTTTTGTCTGATCAGT
AAAGATTACAGCTATTTTACTTTTATTGTCTCTCCCTGTTTTAGCTGGAGCTATTACTAT
GCTTTTAACAGATCGAAATTTTAATACTGCATTCTTTGATCCGGCAGGAGG
>C295 [organism=Heleobia ascotanensis] [country=Chile:Ascotan spring 11b] isolate 11b29 cytochrome oxidase subunit I (COI) gene, partial sequence; mitochondrial
AGTTGGGACAGCTTTAAGTTTATTAATTCGAGCTGAACTAGGACAACCCGGAACTTTACT
TGGTGACGATCAGCTTTATAATGTTATTGTTACTGCGCATGCGTTTGTAATAATTTTTTT
TTTAGTTATGCCTATGATAATTGGCGGGTTTGGGAATTGATTAATTCCTTTAATATTAGG
AGCTCCAGACATAGCTTTTCCCCGATTAAATAACATAAGTTTTTGATTATTACCTCCTGC
TCTTTTATTATTACTCTCTTCAGCTGCAGTTGAAAGTGGGGTAGGGACAGGATGAACTGT
CTATCCTCCTCTATCTGCAAATCTTGCTCATGCTGGTGGTTCTGTAGATCTTGCAATTTT
TTCTTTACATTTAGCAGGTGCTTCTTCTATTTTAGGTGCTGTAAATTTTATTACTACAGT
TATTAATATACGTTGAGGGGGTATGCCACTTGAACGGCTTCCTCTTTTTGTCTGATCAGT
AAAGATTACAGCTATTTTACTTTTATTGTCCCTCCCTGTTTTAGCTGGAGCTATTACTAT
GCTTTTAACAGATCGAAATTTTAATACTGCATTCTTTGATCCGGCAGGAGG
>C296 [organism=Heleobia ascotanensis] [country=Chile:Ascotan spring 11b] isolate 11b30 cytochrome oxidase subunit I (COI) gene, partial sequence; mitochondrial
AGTTGGGACAGCTTTAAGTTTATTAATTCGAGCTGAACTAGGACAACCCGGAACTTTACT
GGGTGACGATCAGCTTTATAATGTTATTGTTACTGCGCATGCGTTTGTAATAATTTTTTT
TTTAGTTATGCCTATGATAATTGGCGGGTTTGGGAATTGATTAATTCCTTTAATATTAGG
AGCTCCAGACATAGCTTTTCCCCGATTAAATAACATAAGTTTTTGATTATTACCTCCTGC
TCTTTTATTATTACTCTCTTCAGCTGCAGTTGAAAGTGGGGTAGGGACAGGATGAACTGT
CTATCCTCCTCTATCTGCAAATCTTGCTCATGCTGGTGGTTCTGTAGATCTTGCAATTTT
TTCTTTACATTTAGCAGGTGCTTCTTCTATTTTAGGTGCTGTAAATTTTATTACTACAGT
TATTAATATACGTTGAGGGGGTATGCCACTTGAACGGCTTCCTCTTTTTGTCTGATCAGT
AAAGATTACAGCTATTTTACTTTTATTGTCCCTCCCTGTTTTAGCTGGAGCTATTACTAT
GCTTTTAACAGATCGAAATTTTAATACTGCATTCTTTGATCCGGCAGGAGG
>C297 [organism=Heleobia ascotanensis] [country=Chile:Ascotan spring 11b] isolate 11b6 cytochrome oxidase subunit I (COI) gene, partial sequence; mitochondrial
AGTTGGGACAGCTTTAAGTTTATTAATTCGAGCTGAACTAGGACAACCCGGAACTTTACT
GGGTGACGATCAGCTTTATAATGTTATTGTTACTGCGCATGCGTTTGTAATAATTTTTTT
TTTAGTTATGCCTATGATAATTGGCGGGTTTGGGAATTGATTAATTCCTTTAATATTAGG
AGCTCCAGACATAGCTTTTCCCCGATTAAATAACATAAGTTTTTGATTATTACCTCCTGC
TCTTTTATTATTACTCTCTTCAGCTGCAGTTGAAAGTGGGGTAGGGACAGGATGAACTGT
CTATCCTCCTCTATCTGCAAATCTTGCTCATGCTGGTGGTTCTGTAGATCTTGCAATTTT
TTCTTTACATTTAGCAGGTGCTTCTTCTATTTTAGGTGCTGTAAATTTTATTACTACAGT
TATTAATATACGTTGAGGGGGTATGCCACTTGAACGGCTTCCTCTTTTTGTCTGATCAGT
AAAGATTACAGCTATTTTACTTTTATTGTCCCTCCCTGTTTTAGCTGGAGCTATTACTAT
GCTTTTAACAGATCGAAATTTTAATACTGCATTCTTTGATCCGGCAGGAGG
>C298 [organism=Heleobia ascotanensis] [country=Chile:Ascotan spring 11b] isolate 11b7 cytochrome oxidase subunit I (COI) gene, partial sequence; mitochondrial
AGTTGGGACAGCTTTAAGTTTATTAATTCGAGCTGAACTAGGACAACCCGGAACTTTACT
GGGTGACGATCAGCTTTATAATGTTATTGTTACTGCGCATGCGTTTGTAATAATTTTTTT
TTTAGTTATGCCTATGATAATTGGCGGGTTTGGGAATTGATTAATTCCTTTAATATTAGG
AGCTCCAGACATAGCTTTTCCCCGATTAAATAACATAAGTTTTTGATTATTACCTCCTGC
TCTTTTATTATTACTCTCTTCAGCTGCAGTTGAAAGTGGGGTAGGGACAGGATGAACTGT
CTATCCTCCTCTATCTGCAAATCTTGCTCATGCTGGTGGTTCTGTAGATCTTGCAATTTT
TTCTTTACATTTAGCAGGTGCTTCTTCTATTTTAGGTGCTGTAAATTTTATTACTACAGT
TATTAATATACGTTGAGGGGGTATGCCACTTGAACGGCTTCCTCTTTTTGTCTGATCAGT
AAAGATTACAGCTATTTTACTTTTATTGTCCCTCCCTGTTTTAGCTGGAGCTATTACTAT
GCTTTTAACAGATCGAAATTTTAATACTGCATTCTTTGATCCGGCAGGAGG
>C299 [organism=Heleobia ascotanensis] [country=Chile:Ascotan spring 12] isolate 12/001 cytochrome oxidase subunit I (COI) gene, partial sequence; mitochondrial
AGTTGGGACAGCTTTAAGTTTATTAATTCGAGCTGAACTAGGACAACCTGGAACTTTACT
TGGTGACGATCAGCTTTATAATGTTATTGTTACTGCGCATGCGTTTGTAATAATTTTTTT
TTTAGTTATGCCTATGATAATTGGCGGGTTTGGGAATTGATTAATTCCTTTAATATTGGG
AGCTCCAGACATAGCTTTTCCCCGATTAAATAACATAAGTTTTTGATTATTACCTCCTGC
TCTTTTATTATTACTCTCTTCAGCTGCAGTTGAAAGTGGGGTAGGGACAGGATGAACTGT
CTATCCTCCTCTATCTGCAAATCTTGCTCATGCTGGTGGTTCTGTAGATCTTGCAATTTT
TTCTTTACATTTAGCAGGTGCTTCTTCTATTTTAGGTGCTGTAAATTTTATTACTACAGT
TATTAATATACGTTGAGGGGGTATACCACTTGAACGGCTTCCTCTTTTTGTCTGATCAGT
AAAGATTACAGCTATTTTACTTTTATTGTCCCTCCCTGTTTTAGCTGGAGCTATTACTAT
GCTTTTAACAGATCGAAATTTTAATACTGCATTCTTTGATCCGGCAGGAGG
>C300 [organism=Heleobia ascotanensis] [country=Chile:Ascotan spring 12] isolate 12/005 cytochrome oxidase subunit I (COI) gene, partial sequence; mitochondrial
AGTTGGGACAGCTTTAAGTTTATTAATTCGAGCTGAACTAGGACAACCTGGAACTTTACT
TGGTGACGATCAGCTTTATAATGTTATTGTTACTGCGCATGCGTTTGTAATAATTTTTTT
TTTAGTTATGCCTATGATAATTGGCGGGTTTGGGAATTGATTAATTCCTTTAATATTGGG
AGCTCCAGACATAGCTTTTCCCCGATTAAATAACATAAGTTTTTGATTATTACCTCCTGC
TCTTTTATTATTACTCTCTTCAGCTGCAGTTGAAAGTGGGGTAGGGACAGGATGAACTGT
CTATCCTCCTCTATCTGCAAATCTTGCTCATGCTGGTGGTTCTGTAGATCTTGCAATTTT
TTCTTTACATTTAGCAGGTGCTTCTTCTATTTTAGGTGCTGTAAATTTTATTACTACAGT
TATTAATATACGTTGAGGGGGTATACCACTTGAACGGCTTCCTCTTTTTGTCTGATCAGT
AAAGATTACAGCTATTTTACTTTTATTGTCCCTCCCTGTTTTAGCTGGAGCTATTACTAT
GCTTTTAACAGATCGAAATTTTAATACTGCATTCTTTGATCCGGCAGGAGG
>C301 [organism=Heleobia ascotanensis] [country=Chile:Ascotan spring 12] isolate 12/008 cytochrome oxidase subunit I (COI) gene, partial sequence; mitochondrial
AGTTGGGACAGCTTTAAGTTTATTAATTCGAGCTGAACTAGGACAACCTGGAACTTTACT
TGGTGACGATCAGCTTTATAATGTTATTGTTACTGCGCATGCGTTTGTAATAATTTTTTT
TTTAGTTATGCCTATGATAATTGGCGGGTTTGGGAATTGATTAATTCCTTTAATATTGGG
AGCTCCAGACATAGCTTTTCCCCGATTAAATAACATAAGTTTTTGATTATTACCTCCTGC
TCTTTTATTATTACTCTCTTCAGCTGCAGTTGAAAGTGGGGTAGGGACAGGATGAACTGT
CTATCCTCCTTTATCTGCAAATCTTGCTCATGCTGGTGGTTCTGTAGATCTTGCAATTTT
TTCTTTACATTTAGCAGGTGCTTCTTCTATTTTAGGTGCTGTAAATTTTATTACTACAGT
TATTAATATACGTTGAGGGGGTATACCACTTGAACGGCTTCCTCTTTTTGTCTGATCAGT
AAAGATTACAGCTATTTTACTTTTATTGTCCCTCCCTGTTTTAGCTGGAGCTATTACTAT
GCTTTTAACAGATCGAAATTTTAATACTGCATTCTTTGATCCGGCAGGAGG
>C302 [organism=Heleobia ascotanensis] [country=Chile:Ascotan spring 12b] isolate 12b11 cytochrome oxidase subunit I (COI) gene, partial sequence; mitochondrial
AGTTGGGACAGCTTTAAGTTTATTAATTCGAGCTGAACTAGGACAACCTGGAACTTTACT
TGGTGACGATCAGCTTTATAATGTTATTGTTACTGCGCATGCGTTTGTAATAATTTTTTT
TTTAGTTATGCCTATGATAATTGGCGGGTTTGGGAATTGATTAATTCCTTTAATATTGGG
AGCTCCAGACATAGCTTTTCCCCGATTAAATAACATAAGTTTTTGATTATTACCTCCTGC
TCTTTTATTATTACTCTCTTCAGCTGCAGTTGAAAGTGGGGTAGGGACAGGATGAACTGT
CTATCCTCCTCTATCTGCAAATCTTGCTCATGCTGGTGGTTCTGTAGATCTTGCAATTTT
TTCTTTACATTTAGCAGGTGCTTCTTCTATTTTAGGTGCTGTAAATTTTATTACTACAGT
TATTAATATACGTTGAGGGGGTATACCACTTGAACGGCTTCCTCTTTTTGTCTGATCAGT
AAAGATTACAGCTATTTTACTTTTATTGTCCCTCCCTGTTTTAGCTGGAGCTATTACTAT
GCTTTTAACAGATCGAAATTTTAATACTGCATTCTTTGATCCAGCAGGAGG
>C303 [organism=Heleobia ascotanensis] [country=Chile:Ascotan spring 12b] isolate 12b13 cytochrome oxidase subunit I (COI) gene, partial sequence; mitochondrial
AGTTGGGACAGCTTTAAGTTTATTAATTCGAGCTGAACTAGGACAACCTGGAACTTTACT
TGGTGACGATCAGCTTTATAATGTTATTGTTACTGCGCATGCGTTTGTAATAATTTTTTT
TTTAGTTATGCCTATGATAATTGGCGGGTTTGGGAATTGATTAATTCCTTTAATATTGGG
AGCTCCAGACATAGCTTTTCCCCGATTAAATAACATAAGTTTTTGATTATTACCTCCTGC
TCTTTTATTATTACTCTCTTCAGCTGCAGTTGAAAGTGGGGTAGGGACAGGATGAACTGT
CTATCCTCCTTTATCTGCAAATCTTGCTCATGCTGGTGGTTCTGTAGATCTTGCAATTTT
TTCTTTACATTTAGCAGGTGCTTCTTCTATTTTAGGTGCTGTAAATTTTATTACTACAGT
TATTAATATACGTTGAGGGGGTATACCACTTGAACGGCTTCCTCTTTTTGTCTGATCAGT
AAAGATTACAGCTATTTTACTTTTATTGTCCCTCCCTGTTTTAGCTGGAGCTATTACTAT
GCTTTTAACAGATCGAAATTTTAATACTGCATTCTTTGATCCGGCAGGAGG
>C304 [organism=Heleobia ascotanensis] [country=Chile:Ascotan spring 12b] isolate A12b14 cytochrome oxidase subunit I (COI) gene, partial sequence; mitochondrial
AGTTGGGACAGCTTTAAGTTTATTAATTCGAGCTGAACTAGGACAACCTGGAACTTTACT
TGGTGACGATCAGCTTTATAATGTTATTGTTACTGCGCATGCGTTTGTAATAATTTTTTT
TTTAGTTATGCCTATGATAATTGGCGGGTTTGGGAATTGATTAATTCCTTTAATATTGGG
AGCTCCAGACATAGCTTTTCCCCGATTAAATAACATAAGTTTTTGATTATTACCTCCTGC
TCTTTTATTATTACTCTCTTCAGCTGCAGTTGAAAGTGGGGTAGGGACAGGATGAACTGT
CTATCCTCCTTTATCTGCAAATCTTGCTCATGCTGGTGGTTCTGTAGATCTTGCAATTTT
TTCTTTACATTTAGCAGGTGCTTCTTCTATTTTAGGTGCTGTAAATTTTATTACTACAGT
TATTAATATACGTTGAGGGGGTATACCACTTGAACGGCTTCCTCTTTTTGTCTGATCAGT
AAAGATTACAGCTATTTTACTTTTATTGTCCCTCCCTGTTTTAGCTGGAGCTATTACTAT
GCTTTTAACAGATCGAAATTTTAATACTGCATTCTTTGATCCGGCAGGAGG
>C305 [organism=Heleobia ascotanensis] [country=Chile:Ascotan spring 12b] isolate 12b15 cytochrome oxidase subunit I (COI) gene, partial sequence; mitochondrial
AGTTGGGACAGCTTTAAGTTTATTAATTCGAGCTGAACTAGGACAACCTGGAACTTTACT
TGGTGACGATCAGCTTTATAATGTTATTGTTACTGCGCATGCGTTTGTAATAATTTTTTT
TTTAGTTATGCCTATGATAATTGGCGGGTTTGGGAATTGATTAATTCCTTTAATATTGGG
AGCTCCAGACATAGCTTTTCCCCGATTAAATAACATAAGTTTTTGATTATTACCTCCTGC
TCTTTTATTATTACTCTCTTCAGCTGCAGTTGAAAGTGGGGTAGGGACAGGATGAACTGT
CTATCCTCCTCTATCTGCAAATCTTGCTCATGCTGGTGGTTCTGTAGATCTTGCAATTTT
TTCTTTACATTTAGCAGGTGCTTCTTCTATTTTAGGTGCTGTAAATTTTATTACTACAGT
TATTAATATACGTTGAGGGGGTATACCACTTGAACGGCTTCCTCTTTTTGTCTGATCAGT
AAAGATTACAGCTATTTTACTTTTATTGTCCCTCCCTGTTTTAGCTGGAGCTATTACTAT
GCTTTTAACAGATCGAAATTTTAATACTGCATTCTTTGATCCGGCAGGAGG
>C306 [organism=Heleobia ascotanensis] [country=Chile:Ascotan spring 12b] isolate 12b16 cytochrome oxidase subunit I (COI) gene, partial sequence; mitochondrial
AGTTGGGACAGCTTTAAGTTTATTAATTCGAGCTGAACTAGGACAACCTGGAACTTTACT
TGGTGACGATCAGCTTTATAATGTTATTGTTACTGCGCATGCGTTTGTAATAATTTTTTT
TTTAGTTATGCCTATGATAATTGGCGGGTTTGGGAATTGATTAATTCCTTTAATATTGGG
AGCTCCAGACATAGCTTTTCCCCGATTAAATAACATAAGTTTTTGATTATTACCTCCTGC
TCTTTTATTATTACTCTCTTCAGCTGCAGTTGAAAGTGGGGTAGGGACAGGATGAACTGT
CTATCCTCCTCTATCTGCAAATCTTGCTCATGCTGGTGGTTCTGTAGATCTTGCAATTTT
TTCTTTACATTTAGCAGGTGCTTCTTCTATTTTAGGTGCTGTAAATTTTATTACTACAGT
TATTAATATACGTTGAGGGGGTATACCACTTGAACGGCTTCCTCTTTTTGTCTGATCAGT
AAAGATTACAGCTATTTTACTTTTATTGTCCCTCCCTGTTTTAGCTGGAGCTATTACTAT
GCTTTTAACAGATCGAAATTTTAATACTGCATTCTTTGATCCGGCAGGAGG
>C307 [organism=Heleobia ascotanensis] [country=Chile:Ascotan spring 12b] isolate 12b17 cytochrome oxidase subunit I (COI) gene, partial sequence; mitochondrial
AGTTGGGACAGCTTTAAGTTTATTAATTCGAGCTGAACTAGGACAACCTGGAACTTTACT
TGGTGACGATCAGCTTTATAATGTTATTGTTACTGCGCATGCGTTTGTAATAATTTTTTT
TTTAGTTATGCCTATGATAATTGGCGGGTTTGGGAATTGATTAATTCCTTTAATATTGGG
AGCTCCAGACATAGCTTTTCCCCGATTAAATAACATAAGTTTTTGATTATTACCTCCTGC
TCTTTTATTATTACTCTCTTCAGCTGCAGTTGAAAGTGGGGTAGGGACAGGATGAACTGT
CTATCCTCCTCTATCTGCAAATCTTGCTCATGCTGGTGGTTCTGTAGATCTTGCAATTTT
TTCTTTACATTTAGCAGGTGCTTCTTCTATTTTAGGTGCTGTAAATTTTATTACTACAGT
TATTAATATACGTTGAGGGGGTATACCACTTGAACGGCTTCCTCTTTTTGTCTGATCAGT
AAAGATTACAGCTATTTTACTTTTATTGTCCCTCCCTGTTTTAGCTGGAGCTATTACTAT
GCTTTTAACAGATCGAAATTTTAATACTGCATTCTTTGATCCGGCAGGAGG
>C308 [organism=Heleobia ascotanensis] [country=Chile:Ascotan spring 12b] isolate 12b18 cytochrome oxidase subunit I (COI) gene, partial sequence; mitochondrial
AGTTGGGACAGCTTTAAGTTTATTAATTCGAGCTGAACTAGGACAACCTGGAACTTTACT
TGGTGACGATCAGCTTTATAATGTTATTGTTACTGCGCATGCGTTTGTAATAATTTTTTT
TTTAGTTATGCCTATGATAATTGGCGGGTTTGGGAATTGATTAATTCCTTTAATATTGGG
AGCTCCAGACATAGCTTTTCCCCGATTAAATAACATAAGTTTTTGATTATTACCTCCTGC
TCTTTTATTATTACTCTCTTCAGCTGCAGTTGAAAGTGGGGTAGGGACAGGATGAACTGT
CTATCCTCCTCTATCTGCAAATCTTGCTCATGCTGGTGGTTCTGTAGATCTTGCAATTTT
TTCTTTACATTTAGCAGGTGCTTCTTCTATTTTAGGTGCTGTAAATTTTATTACTACAGT
TATTAATATACGTTGAGGGGGTATACCACTTGAACGGCTTCCTCTTTTTGTCTGATCAGT
AAAGATTACAGCTATTTTACTTTTATTGTCCCTCCCTGTTTTAGCTGGAGCTATTACTAT
GCTTTTAACAGATCGAAATTTTAATACTGCATTCTTTGATCCGGCAGGAGG
>C309 [organism=Heleobia ascotanensis] [country=Chile:Ascotan spring 12b] isolate 12b19 cytochrome oxidase subunit I (COI) gene, partial sequence; mitochondrial
AGTTGGGACAGCTTTAAGTTTATTAATTCGAGCTGAACTAGGACAACCTGGAACTTTACT
TGGTGACGATCAGCTTTATAATGTTATTGTTACTGCGCATGCGTTTGTAATAATTTTTTT
TTTAGTTATGCCTATGATAATTGGCGGGTTTGGGAATTGATTAATTCCTTTAATATTGGG
AGCTCCAGACATAGCTTTTCCCCGATTAAATAACATAAGTTTTTGATTATTACCTCCTGC
TCTTTTATTATTACTCTCTTCAGCTGCAGTTGAAAGTGGGGTAGGGACAGGATGAACTGT
CTATCCTCCTCTATCTGCAAATCTTGCTCATGCTGGTGGTTCTGTAGATCTTGCAATTTT
TTCTTTACATTTAGCAGGTGCTTCTTCTATTTTAGGTGCTGTAAATTTTATTACTACAGT
TATTAATATACGTTGAGGGGGTATACCACTTGAACGGCTTCCTCTTTTTGTCTGATCAGT
AAAGATTACAGCTATTTTACTTTTATTGTCCCTCCCTGTTTTAGCTGGAGCTATTACTAT
GCTTTTAACAGATCGAAATTTTAATACTGCATTCTTTGATCCGGCAGGAGG
>C310 [organism=Heleobia ascotanensis] [country=Chile:Ascotan spring 12b] isolate 12b21 cytochrome oxidase subunit I (COI) gene, partial sequence; mitochondrial
AGTTGGGACAGCTTTAAGTTTATTAATTCGAGCTGAACTAGGACAACCTGGAACTTTACT
TGGTGACGATCAGCTTTATAATGTTATTGTTACTGCGCATGCGTTTGTAATAATTTTTTT
TTTAGTTATGCCTATGATAATTGGCGGGTTTGGGAATTGATTAATTCCTTTAATATTGGG
AGCTCCAGACATAGCTTTTCCCCGATTAAATAACATAAGTTTTTGATTATTACCTCCTGC
TCTTTTATTATTACTTTCTTCAGCTGCAGTTGAAAGTGGGGTAGGGACAGGATGAACTGT
CTATCCTCCTCTATCTGCAAATCTTGCTCATGCTGGTGGTTCTGTAGATCTTGCAATTTT
TTCTTTACATTTAGCAGGTGCTTCTTCTATTTTAGGTGCTGTAAATTTTATTACTACAGT
TATTAATATACGTTGAGGGGGTATACCACTTGAACGGCTTCCTCTTTTTGTCTGATCAGT
AAAGATTACAGCTATTTTACTTTTATTGTCCCTCCCTGTTTTAGCTGGAGCTATTACTAT
GCTTTTAACAGATCGAAATTTTAATACTGCATTCTTTGATCCGGCAGGAGG
>C311 [organism=Heleobia ascotanensis] [country=Chile:Ascotan spring 12b] isolate 12b22 cytochrome oxidase subunit I (COI) gene, partial sequence; mitochondrial
AGTTGGGACAGCTTTAAGTTTATTAATTCGAGCTGAACTAGGACAACCTGGAACTTTACT
TGGTGACGATCAGCTTTATAATGTTATTGTTACTGCGCATGCGTTTGTAATAATTTTTTT
TTTAGTTATGCCTATGATAATTGGCGGGTTTGGGAATTGATTAATTCCTTTAATATTGGG
AGCTCCAGACATAGCTTTTCCCCGATTAAATAACATAAGTTTTTGATTATTACCTCCTGC
TCTTTTATTATTACTCTCTTCAGCTGCAGTTGAAAGTGGGGTAGGGACAGGATGAACTGT
CTATCCTCCTCTATCTGCAAATCTTGCTCATGCTGGTGGTTCTGTAGATCTTGCAATTTT
TTCTTTACATTTAGCAGGTGCTTCTTCTATTTTAGGTGCTGTAAATTTTATTACTACAGT
TATTAATATACGTTGAGGGGGTATACCACTTGAACGGCTTCCTCTTTTTGTCTGATCAGT
AAAGATTACAGCTATTTTACTTTTATTGTCCCTCCCTGTTTTAGCTGGAGCTATTACTAT
GCTTTTAACAGATCGAAATTTTAATACTGCATTCTTTGATCCGGCAGGAGG
>C312 [organism=Heleobia ascotanensis] [country=Chile:Ascotan spring 12b] isolate 12b23 cytochrome oxidase subunit I (COI) gene, partial sequence; mitochondrial
AGTTGGGACAGCTTTAAGTTTATTAATTCGAGCTGAACTAGGACAACCTGGAACTTTACT
TGGTGACGATCAGCTTTATAATGTTATTGTTACTGCGCATGCGTTTGTAATAATTTTTTT
TTTAGTTATGCCTATGATAATTGGCGGGTTTGGGAATTGATTAATTCCTTTAATATTGGG
AGCTCCAGACATAGCTTTTCCCCGATTAAATAACATAAGTTTTTGATTATTACCTCCTGC
TCTTTTATTATTACTCTCTTCAGCTGCAGTTGAAAGTGGGGTAGGGACAGGATGAACTGT
CTATCCTCCTTTATCTGCAAATCTTGCTCATGCTGGTGGTTCTGTAGATCTTGCAATTTT
TTCTTTACATTTAGCAGGTGCTTCTTCTATTTTAGGTGCTGTAAATTTTATTACTACAGT
TATTAATATACGTTGAGGGGGTATACCACTTGAACGGCTTCCTCTTTTTGTCTGATCAGT
AAAGATTACAGCTATTTTACTTTTATTGTCCCTCCCTGTTTTAGCTGGAGCTATTACTAT
GCTTTTAACAGATCGAAATTTTAATACTGCATTCTTTGATCCGGCAGGAGG
>C313 [organism=Heleobia ascotanensis] [country=Chile:Ascotan spring 12b] isolate 12b24 cytochrome oxidase subunit I (COI) gene, partial sequence; mitochondrial
AGTTGGGACAGCTTTAAGTTTATTAATTCGAGCTGAACTAGGACAACCTGGAACTTTACT
TGGTGACGATCAGCTTTATAATGTTATTGTTACTGCGCATGCGTTTGTAATAATTTTTTT
TTTAGTTATGCCTATGATAATTGGCGGGTTTGGGAATTGATTAATTCCTTTAATATTGGG
AGCTCCAGACATAGCTTTTCCCCGATTAAATAACATAAGTTTTTGATTATTACCTCCTGC
TCTTTTATTATTACTCTCTTCAGCTGCAGTTGAAAGTGGGGTAGGGACAGGATGAACTGT
CTATCCTCCTTTATCTGCAAATCTTGCTCATGCTGGTGGTTCTGTAGATCTTGCAATTTT
TTCTTTACATTTAGCAGGTGCTTCTTCTATTTTAGGTGCTGTAAATTTTATTACTACAGT
TATTAATATACGTTGAGGGGGTATACCACTTGAACGGCTTCCTCTTTTTGTCTGATCAGT
AAAGATTACAGCTATTTTACTTTTATTGTCCCTCCCTGTTTTAGCTGGAGCTATTACTAT
GCTTTTAACAGATCGAAATTTTAATACTGCATTCTTTGATCCGGCAGGAGG
>C314 [organism=Heleobia ascotanensis] [country=Chile:Ascotan spring 12b] isolate 12b27 cytochrome oxidase subunit I (COI) gene, partial sequence; mitochondrial
AGTTGGGACAGCTTTAAGTTTATTAATTCGAGCTGAACTAGGACAACCTGGAACTTTACT
TGGTGACGATCAGCTTTATAATGTTATTGTTACTGCGCATGCGTTTGTAATAATTTTTTT
TTTAGTTATGCCTATGATAATTGGCGGGTTTGGGAATTGATTAATTCCTTTAATATTGGG
AGCTCCAGACATAGCTTTTCCCCGATTAAATAACATAAGTTTTTGATTATTACCTCCTGC
TCTTTTATTATTACTCTCTTCAGCTGCAGTTGAAAGTGGGGTAGGGACAGGATGAACTGT
CTATCCTCCTCTATCTGCAAATCTTGCTCATGCTGGTGGTTCTGTAGATCTTGCAATTTT
TTCTTTACATTTAGCAGGTGCTTCTTCTATTTTAGGTGCTGTAAATTTTATTACTACAGT
TATTAATATACGTTGAGGGGGTATACCACTTGAACGGCTTCCTCTTTTTGTCTGATCAGT
AAAGATTACAGCTATTTTACTTTTATTGTCCCTCCCTGTTTTAGCTGGAGCTATTACTAT
GCTTTTAACAGATCGAAATTTTAATACTGCATTCTTTGATCCGGCAGGAGG
>C315 [organism=Heleobia ascotanensis] [country=Chile:Ascotan spring 12b] isolate 12b29 cytochrome oxidase subunit I (COI) gene, partial sequence; mitochondrial
AGTTGGGACAGCTTTAAGTTTATTAATTCGAGCTGAACTAGGACAACCTGGAACTTTACT
TGGTGACGATCAGCTTTATAATGTTATTGTTACTGCGCATGCGTTTGTAATAATTTTTTT
TTTAGTTATGCCTATGATAATTGGCGGGTTTGGGAATTGATTAATTCCTTTAATATTGGG
AGCTCCAGACATAGCTTTTCCCCGATTAAATAACATAAGTTTTTGATTATTACCTCCTGC
TCTTTTATTATTACTCTCTTCAGCTGCAGTTGAAAGTGGGGTAGGGACAGGATGAACTGT
CTATCCTCCTCTATCTGCAAATCTTGCTCATGCTGGTGGTTCTGTAGATCTTGCAATTTT
TTCTTTACATTTAGCAGGTGCTTCTTCTATTTTAGGTGCTGTAAATTTTATTACTACAGT
TATTAATATACGTTGAGGGGGTATACCACTTGAACGGCTTCCTCTTTTTGTCTGATCAGT
AAAGATTACAGCTATTTTACTTTTATTGTCCCTCCCTGTTTTAGCTGGAGCTATTACTAT
GCTTTTAACAGATCGAAATTTTAATACTGCATTCTTTGATCCGGCAGGAGG
>C316 [organism=Heleobia ascotanensis] [country=Chile:Ascotan spring 12b] isolate 12b30 cytochrome oxidase subunit I (COI) gene, partial sequence; mitochondrial
AGTTGGGACAGCTTTAAGTTTATTAATTCGAGCTGAACTAGGACAACCTGGAACTTTACT
TGGTGACGATCAGCTTTATAATGTTATTGTTACTGCGCATGCGTTTGTAATAATTTTTTT
TTTAGTTATGCCTATGATAATTGGCGGGTTTGGGAATTGATTAATTCCTTTAATATTGGG
AGCTCCAGACATAGCTTTTCCCCGATTAAATAACATAAGTTTTTGATTATTACCTCCTGC
TCTTTTATTATTACTCTCTTCAGCTGCAGTTGAAAGTGGGGTAGGGACAGGATGAACTGT
CTATCCTCCTCTATCTGCAAATCTTGCTCATGCTGGTGGTTCTGTAGATCTTGCAATTTT
TTCTTTACATTTAGCAGGTGCTTCTTCTATTTTAGGTGCTGTAAATTTTATTACTACAGT
TATTAATATACGTTGAGGGGGTATACCACTTGAACGGCTTCCTCTTTTTGTCTGATCAGT
AAAGATTACAGCTATTTTACTTTTATTGTCCCTCCCTGTTTTAGCTGGAGCTATTACTAT
GCTTTTAACAGATCGAAATTTTAATACTGCATTCTTTGATCCGGCAGGAGG
>C317 [organism=Heleobia ascotanensis] [country=Chile:Ascotan spring 12] isolate 12/31 cytochrome oxidase subunit I (COI) gene, partial sequence; mitochondrial
AGTTGGGACAGCTTTAAGTTTATTAATTCGAGCTGAACTAGGACAACCTGGAACTTTACT
TGGTGACGATCAGCTTTATAATGTTATTGTTACTGCGCATGCGTTTGTAATAATTTTTTT
TTTAGTTATGCCTATGATAATTGGCGGGTTTGGGAATTGATTAATTCCTTTAATATTGGG
AGCTCCAGACATAGCTTTTCCCCGATTAAATAACATAAGTTTTTGATTATTACCTCCTGC
TCTTTTATTATTACTCTCTTCAGCTGCAGTTGAAAGTGGGGTAGGGACAGGATGAACTGT
CTATCCTCCTCTATCTGCAAATCTTGCTCATGCTGGTGGTTCTGTAGATCTTGCAATTTT
TTCTTTACATTTAGCAGGTGCTTCTTCTATTTTAGGTGCTGTAAATTTTATTACTACAGT
TATTAATATACGTTGAGGGGGTATACCACTTGAACGGCTTCCTCTTTTTGTCTGATCAGT
AAAGATTACAGCTATTTTACTTTTATTGTCCCTCCCTGTTTTAGCTGGAGCTATTACTAT
GCTTTTAACAGATCGAAATTTTAATACTGCATTCTTTGATCCGGCAGGAGG
>C318 [organism=Heleobia ascotanensis] [country=Chile:Ascotan spring 12] isolate 12/33 cytochrome oxidase subunit I (COI) gene, partial sequence; mitochondrial
AGTTGGGACAGCTTTAAGTTTATTAATTCGAGCTGAACTAGGACAACCTGGAACTTTACT
TGGTGACGATCAGCTTTATAATGTTATTGTTACTGCGCATGCGTTTGTAATAATTTTTTT
TTTAGTTATGCCTATGATAATTGGCGGGTTTGGGAATTGATTAATTCCTTTAATATTGGG
AGCTCCAGACATAGCTTTTCCCCGATTAAATAACATAAGTTTTTGATTATTACCTCCTGC
TCTTTTATTATTACTCTCTTCAGCTGCAGTTGAAAGTGGGGTAGGGACAGGATGAACTGT
CTATCCTCCTCTATCTGCAAATCTTGCTCATGCTGGTGGTTCTGTAGATCTTGCAATTTT
TTCTTTACATTTAGCAGGTGCTTCTTCTATTTTAGGTGCTGTAAATTTTATTACTACAGT
TATTAATATACGTTGAGGGGGTATACCACTTGAACGGCTTCCTCTTTTTGTCTGATCAGT
AAAGATTACAGCTATTTTACTTTTATTGTCCCTCCCTGTTTTAGCTGGAGCTATTACTAT
GCTTTTAACAGATCGAAATTTTAATACTGCATTCTTTGATCCGGCAGGAGG
>C319 [organism=Heleobia ascotanensis] [country=Chile:Ascotan spring 12] isolate 12/34 cytochrome oxidase subunit I (COI) gene, partial sequence; mitochondrial
AGTTGGGACAGCTTTAAGTTTATTAATTCGAGCTGAACTAGGACAACCTGGAACTTTACT
TGGTGACGATCAGCTTTATAATGTTATTGTTACTGCGCATGCGTTTGTAATAATTTTTTT
TTTAGTTATGCCTATGATAATTGGCGGGTTTGGGAATTGATTAATTCCTTTAATATTGGG
AGCTCCAGACATAGCTTTTCCCCGATTAAATAACATAAGTTTTTGATTATTACCTCCTGC
TCTTTTATTATTACTTTCTTCAGCTGCAGTTGAAAGTGGGGTAGGGACAGGATGAACTGT
CTATCCTCCTCTATCTGCAAATCTTGCTCATGCTGGTGGTTCTGTAGATCTTGCAATTTT
TTCTTTACATTTAGCAGGTGCTTCTTCTATTTTAGGTGCTGTAAATTTTATTACTACAGT
TATTAATATACGTTGAGGGGGTATACCACTTGAACGGCTTCCTCTTTTTGTCTGATCAGT
AAAGATTACAGCTATTTTACTTTTATTGTCCCTCCCTGTTTTAGCTGGAGCTATTACTAT
GCTTTTAACAGATCGAAATTTTAATACTGCATTCTTTGATCCGGCAGGAGG
>C320 [organism=Heleobia ascotanensis] [country=Chile:Ascotan spring 12] isolate 12/36 cytochrome oxidase subunit I (COI) gene, partial sequence; mitochondrial
AGTTGGGACAGCTTTAAGTTTATTAATTCGAGCTGAACTAGGACAACCTGGAACTTTACT
TGGTGACGATCAGCTTTATAATGTTATTGTTACTGCGCATGCGTTTGTAATAATTTTTTT
TTTAGTTATGCCTATGATAATTGGCGGGTTTGGGAATTGATTAATTCCTTTAATATTGGG
AGCTCCAGACATAGCTTTTCCCCGATTAAATAACATAAGTTTTTGATTATTACCTCCTGC
TCTTTTATTATTACTCTCTTCAGCTGCAGTTGAAAGTGGGGTAGGGACAGGATGAACTGT
CTATCCTCCTCTATCTGCAAATCTTGCTCATGCTGGTGGTTCTGTAGATCTTGCAATTTT
TTCTTTACATTTAGCAGGTGCTTCTTCTATTTTAGGTGCTGTAAATTTTATTACTACAGT
TATTAATATACGTTGAGGGGGTATACCACTTGAACGGCTTCCTCTTTTTGTCTGATCAGT
AAAGATTACAGCTATTTTACTTTTATTGTCCCTCCCTGTTTTAGCTGGAGCTATTACTAT
GCTTTTAACAGATCGAAATTTTAATACTGCATTCTTTGATCCGGCAGGAGG
>C321 [organism=Heleobia ascotanensis] [country=Chile:Ascotan spring 12] isolate 12/37 cytochrome oxidase subunit I (COI) gene, partial sequence; mitochondrial
AGTTGGGACAGCTTTAAGTTTATTAATTCGAGCTGAACTAGGACAACCTGGAACTTTACT
TGGTGACGATCAGCTTTATAATGTTATTGTTACTGCGCATGCGTTTGTAATAATTTTTTT
TTTAGTTATGCCTATGATAATTGGCGGGTTTGGGAATTGATTAATTCCTTTAATATTGGG
AGCTCCAGACATAGCTTTTCCCCGATTAAATAACATAAGTTTTTGATTATTACCTCCTGC
TCTTTTATTATTACTCTCTTCAGCTGCAGTTGAAAGTGGGGTAGGGACAGGATGAACTGT
CTATCCTCCTCTATCTGCAAATCTTGCTCATGCTGGTGGTTCTGTAGATCTTGCAATTTT
TTCTTTACATTTAGCAGGTGCTTCTTCTATTTTAGGTGCTGTAAATTTTATTACTACAGT
TATTAATATACGTTGAGGGGGTATACCACTTGAACGGCTTCCTCTTTTTGTCTGATCAGT
AAAGATTACAGCTATTTTACTTTTATTGTCCCTCCCTGTTTTAGCTGGAGCTATTACTAT
GCTTTTAACAGATCGAAATTTTAATACTGCATTCTTTGATCCGGCAGGAGG
>C322 [organism=Heleobia ascotanensis] [country=Chile:Ascotan spring 12] isolate 12/41 cytochrome oxidase subunit I (COI) gene, partial sequence; mitochondrial
AGTTGGGACAGCTTTAAGTTTATTAATTCGAGCTGAACTAGGACAACCTGGAACTTTACT
TGGTGACGATCAGCTTTATAATGTTATTGTTACTGCGCATGCGTTTGTAATAATTTTTTT
TTTAGTTATGCCTATGATAATTGGCGGGTTTGGGAATTGATTAATTCCTTTAATATTGGG
AGCTCCAGACATAGCTTTTCCCCGATTAAATAACATAAGTTTTTGATTATTACCTCCTGC
TCTTTTATTATTACTCTCTTCAGCTGCAGTTGAAAGTGGGGTAGGGACAGGATGAACTGT
CTATCCTCCTTTATCTGCAAATCTTGCTCATGCTGGTGGTTCTGTAGATCTTGCAATTTT
TTCTTTACATTTAGCAGGTGCTTCTTCTATTTTAGGTGCTGTAAATTTTATTACTACAGT
TATTAATATACGTTGAGGGGGTATACCACTTGAACGGCTTCCTCTTTTTGTCTGATCAGT
AAAGATTACAGCTATTTTACTTTTATTGTCCCTCCCTGTTTTAGCTGGAGCTATTACTAT
GCTTTTAACAGATCGAAATTTTAATACTGCATTCTTTGATCCGGCAGGAGG
